# Supplementary material for: Macroevolutionary diversification of glands for chemical communication in squamate reptiles
Source: Sci Rep. 2017 Aug 24;7:9288. doi: 10.1038/s41598-017-09083-7 (PMC5570929; doi:10.1038/s41598-017-09083-7)
Supplement: Supplementary file 1 — Supplementary information [file 41598_2017_9083_MOESM1_ESM.xlsx]

## Sheet: tab1
Follicular gland (FG)
N: none			A global analysis of the macroevolutionary diversification of glands for chemical communication in squamate reptiles
F: femoral follicular glands			Roberto García-Roa, Manuel Jara, Simon Baeckens, Pilar López, Raoul Van Damme, José Martín & Daniel Pincheira-Donoso
P: precloacal follicular glands			Corresponding author: Tel: +44(0)1522 835025; E-mail address: r.garcia-roa@mncn.csic.es/roberto.garcia.roa@gmail.com
B: Follicular glands in both locations
		FG
Species	FG location	(mean)	Reference	Classification
Ablepharus bivittatus	N	0	Mayerl et al. 2015	Scincidae, Eugongylinae, Scincoidea, Sauria, Squamata (lizards)
Ablepharus budaki	N	0	Mayerl et al. 2015	Scincidae, Eugongylinae, Scincoidea, Sauria, Squamata (lizards)
Ablepharus chernovi	N	0	Mayerl et al. 2015	Scincidae, Eugongylinae, Scincoidea, Sauria, Squamata (lizards)
Ablepharus darvazi	N	0	Mayerl et al. 2015	Scincidae, Eugongylinae, Scincoidea, Sauria, Squamata (lizards)
Ablepharus deserti	N	0	Mayerl et al. 2015	Scincidae, Eugongylinae, Scincoidea, Sauria, Squamata (lizards)
Ablepharus grayanus	N	0	Mayerl et al. 2015	Scincidae, Eugongylinae, Scincoidea, Sauria, Squamata (lizards)
Ablepharus kitaibelii	N	0	Mayerl et al. 2015	Scincidae, Eugongylinae, Scincoidea, Sauria, Squamata (lizards)
Ablepharus lindbergi	N	0	Mayerl et al. 2015	Scincidae, Eugongylinae, Scincoidea, Sauria, Squamata (lizards)
Ablepharus pannonicus	N	0	Mayerl et al. 2015	Scincidae, Eugongylinae, Scincoidea, Sauria, Squamata (lizards)
Ablepharus rueppellii	N	0	Mayerl et al. 2015	Scincidae, Eugongylinae, Scincoidea, Sauria, Squamata (lizards)
Abronia anzuetoi	N	0	Mayerl et al. 2015	Anguidae (Gerrhonotinae), Diploglossa, Anguimorpha, Sauria, Squamata (lizards)
Abronia aurita	N	0	Mayerl et al. 2015	Anguidae (Gerrhonotinae), Diploglossa, Anguimorpha, Sauria, Squamata (lizards)
Abronia bogerti	N	0	Mayerl et al. 2015	Anguidae (Gerrhonotinae), Diploglossa, Anguimorpha, Sauria, Squamata (lizards)
Abronia campbelli	N	0	Mayerl et al. 2015	Anguidae (Gerrhonotinae), Diploglossa, Anguimorpha, Sauria, Squamata (lizards)
Abronia chiszari	N	0	Mayerl et al. 2015	Anguidae (Gerrhonotinae), Diploglossa, Anguimorpha, Sauria, Squamata (lizards)
Abronia deppii	N	0	Mayerl et al. 2015	Anguidae (Gerrhonotinae), Diploglossa, Anguimorpha, Sauria, Squamata (lizards)
Abronia fimbriata	N	0	Mayerl et al. 2015	Anguidae (Gerrhonotinae), Diploglossa, Anguimorpha, Sauria, Squamata (lizards)
Abronia frosti	N	0	Mayerl et al. 2015	Anguidae (Gerrhonotinae), Diploglossa, Anguimorpha, Sauria, Squamata (lizards)
Abronia fuscolabialis	N	0	Mayerl et al. 2015	Anguidae (Gerrhonotinae), Diploglossa, Anguimorpha, Sauria, Squamata (lizards)
Abronia gaiophantasma	N	0	Mayerl et al. 2015	Anguidae (Gerrhonotinae), Diploglossa, Anguimorpha, Sauria, Squamata (lizards)
Abronia graminea	N	0	Mayerl et al. 2015	Anguidae (Gerrhonotinae), Diploglossa, Anguimorpha, Sauria, Squamata (lizards)
Abronia leurolepis	N	0	Mayerl et al. 2015	Anguidae (Gerrhonotinae), Diploglossa, Anguimorpha, Sauria, Squamata (lizards)
Abronia lythrochila	N	0	Mayerl et al. 2015	Anguidae (Gerrhonotinae), Diploglossa, Anguimorpha, Sauria, Squamata (lizards)
Abronia martindelcampoi	N	0	Mayerl et al. 2015	Anguidae (Gerrhonotinae), Diploglossa, Anguimorpha, Sauria, Squamata (lizards)
Abronia matudai	N	0	Mayerl et al. 2015	Anguidae (Gerrhonotinae), Diploglossa, Anguimorpha, Sauria, Squamata (lizards)
Abronia meledona	N	0	Mayerl et al. 2015	Anguidae (Gerrhonotinae), Diploglossa, Anguimorpha, Sauria, Squamata (lizards)
Abronia mitchelli	N	0	Mayerl et al. 2015	Anguidae (Gerrhonotinae), Diploglossa, Anguimorpha, Sauria, Squamata (lizards)
Abronia mixteca	N	0	Mayerl et al. 2015	Anguidae (Gerrhonotinae), Diploglossa, Anguimorpha, Sauria, Squamata (lizards)
Abronia montecristoi	N	0	Mayerl et al. 2015	Anguidae (Gerrhonotinae), Diploglossa, Anguimorpha, Sauria, Squamata (lizards)
Abronia oaxacae	N	0	Mayerl et al. 2015	Anguidae (Gerrhonotinae), Diploglossa, Anguimorpha, Sauria, Squamata (lizards)
Abronia ochoterenai	N	0	Mayerl et al. 2015	Anguidae (Gerrhonotinae), Diploglossa, Anguimorpha, Sauria, Squamata (lizards)
Abronia ornelasi	N	0	Mayerl et al. 2015	Anguidae (Gerrhonotinae), Diploglossa, Anguimorpha, Sauria, Squamata (lizards)
Abronia ramirezi	N	0	Mayerl et al. 2015	Anguidae (Gerrhonotinae), Diploglossa, Anguimorpha, Sauria, Squamata (lizards)
Abronia reidi	N	0	Mayerl et al. 2015	Anguidae (Gerrhonotinae), Diploglossa, Anguimorpha, Sauria, Squamata (lizards)
Abronia salvadorensis	N	0	Mayerl et al. 2015	Anguidae (Gerrhonotinae), Diploglossa, Anguimorpha, Sauria, Squamata (lizards)
Abronia smithi	N	0	Mayerl et al. 2015	Anguidae (Gerrhonotinae), Diploglossa, Anguimorpha, Sauria, Squamata (lizards)
Abronia taeniata	N	0	Mayerl et al. 2015	Anguidae (Gerrhonotinae), Diploglossa, Anguimorpha, Sauria, Squamata (lizards)
Abronia vasconcelosii	N	0	Mayerl et al. 2015	Anguidae (Gerrhonotinae), Diploglossa, Anguimorpha, Sauria, Squamata (lizards)
Acanthocercus branchi	P	46	Wagner et al. 2012	Agamidae (Agaminae), Sauria, Iguania, Squamata (lizards)
Acanthocercus cyanogaster	P	46	Wagner et al. 2012	Agamidae (Agaminae), Sauria, Iguania, Squamata (lizards)
Acanthodactylus aegyptius	F	37	Baha 2007	Lacertidae, Sauria, Lacertoidea, Squamata (lizards)
Acanthodactylus ahmaddisii	F	39	Werner 2004	Lacertidae, Sauria, Lacertoidea, Squamata (lizards)
Acanthodactylus arabicus	F	43	Geniez & Foucart 1995	Lacertidae, Sauria, Lacertoidea, Squamata (lizards)
Acanthodactylus aureus	F	43	Geniez & Foucart 1995	Lacertidae, Sauria, Lacertoidea, Squamata (lizards)
Acanthodactylus bedriagai	F	39	Baeckens et al. 2014	Lacertidae, Sauria, Lacertoidea, Squamata (lizards)
Acanthodactylus beershebensis	F	38	Baeckens et al. 2014	Lacertidae, Sauria, Lacertoidea, Squamata (lizards)
Acanthodactylus blanci	F	43	Baeckens et al. 2014	Lacertidae, Sauria, Lacertoidea, Squamata (lizards)
Acanthodactylus blanfordii	F	36	Geniez & Foucart 1995	Lacertidae, Sauria, Lacertoidea, Squamata (lizards)
Acanthodactylus boskianus	F	52	Baeckens et al. 2014	Lacertidae, Sauria, Lacertoidea, Squamata (lizards)
Acanthodactylus cantoris	F	42	Geniez & Foucart 1995	Lacertidae, Sauria, Lacertoidea, Squamata (lizards)
Acanthodactylus dumerilii	F	31	Geniez & Foucart 1995	Lacertidae, Sauria, Lacertoidea, Squamata (lizards)
Acanthodactylus erythrurus	F	49	Baeckens et al. 2014	Lacertidae, Sauria, Lacertoidea, Squamata (lizards)
Acanthodactylus gongrorhynchatus	F	45	Geniez & Foucart 1995	Lacertidae, Sauria, Lacertoidea, Squamata (lizards)
Acanthodactylus grandis	F	39	Geniez & Foucart 1995	Lacertidae, Sauria, Lacertoidea, Squamata (lizards)
Acanthodactylus haasi	F	39	Geniez & Foucart 1995	Lacertidae, Sauria, Lacertoidea, Squamata (lizards)
Acanthodactylus harranensis	F	43	Smitch, 2930; Salvador 1982	Lacertidae, Sauria, Lacertoidea, Squamata (lizards)
Acanthodactylus lineomaculatus	F	47	Baeckens et al. 2014	Lacertidae, Sauria, Lacertoidea, Squamata (lizards)
Acanthodactylus longipes	F	51	Geniez & Foucart 1995	Lacertidae, Sauria, Lacertoidea, Squamata (lizards)
Acanthodactylus maculatus	F	38	Trape et al. 2012	Lacertidae, Sauria, Lacertoidea, Squamata (lizards)
Acanthodactylus masirae	F	42	Geniez & Foucart 1995	Lacertidae, Sauria, Lacertoidea, Squamata (lizards)
Acanthodactylus pardalis	F	39	Baeckens et al. 2014	Lacertidae, Sauria, Lacertoidea, Squamata (lizards)
Acanthodactylus schmidti	F	40	Geniez & Foucart 1995	Lacertidae, Sauria, Lacertoidea, Squamata (lizards)
Acanthodactylus schreiberi	F	46	Baeckens et al. 2014	Lacertidae, Sauria, Lacertoidea, Squamata (lizards)
Acanthodactylus scutellatus	F	42	Geniez & Foucart 1995	Lacertidae, Sauria, Lacertoidea, Squamata (lizards)
Acanthodactylus senegalensis	F	32	Crochet et al. 2003	Lacertidae, Sauria, Lacertoidea, Squamata (lizards)
Acanthodactylus taghitensis	F	42	Geniez & Foucart 1995	Lacertidae, Sauria, Lacertoidea, Squamata (lizards)
Acanthodactylus tilburyi	F	45	Geniez & Foucart 1995	Lacertidae, Sauria, Lacertoidea, Squamata (lizards)
Acanthodactylus tristrami	F	42	Baeckens et al. 2014	Lacertidae, Sauria, Lacertoidea, Squamata (lizards)
Acanthosaura armata	N	0	Ananjeva 1997; Ananjeva & Stuart 2001	Agamidae (Draconinae), Sauria, Iguania, Squamata (lizards)
Acanthosaura capra	N	0	Ananjeva 1997; Ananjeva & Stuart 2001	Agamidae (Draconinae), Sauria, Iguania, Squamata (lizards)
Acanthosaura crucigera	N	0	Ananjeva 1997; Ananjeva & Stuart 2001	Agamidae (Draconinae), Sauria, Iguania, Squamata (lizards)
Acanthosaura lepidogaster	N	0	Nemes et al. 2013	Agamidae (Draconinae), Sauria, Iguania, Squamata (lizards)
Acontias aurantiacus	N	0	Mayerl et al. 2015	Scincidae, Acontinae; Scincoidea, Sauria, Squamata (lizards)
Acontias bicolor	N	0	Mayerl et al. 2015	Scincidae, Acontinae; Scincoidea, Sauria, Squamata (lizards)
Acontias breviceps	N	0	Mayerl et al. 2015	Scincidae, Acontinae; Scincoidea, Sauria, Squamata (lizards)
Acontias cregoi	N	0	Mayerl et al. 2015	Scincidae, Acontinae; Scincoidea, Sauria, Squamata (lizards)
Acontias gariepensis	N	0	Mayerl et al. 2015	Scincidae, Acontinae; Scincoidea, Sauria, Squamata (lizards)
Acontias gracilicauda	N	0	Mayerl et al. 2015	Scincidae, Acontinae; Scincoidea, Sauria, Squamata (lizards)
Acontias jappi	N	0	Mayerl et al. 2015	Scincidae, Acontinae; Scincoidea, Sauria, Squamata (lizards)
Acontias kgalagadi	N	0	Mayerl et al. 2015	Scincidae, Acontinae; Scincoidea, Sauria, Squamata (lizards)
Acontias lineatus	N	0	Mayerl et al. 2015	Scincidae, Acontinae; Scincoidea, Sauria, Squamata (lizards)
Acontias litoralis	N	0	Mayerl et al. 2015	Scincidae, Acontinae; Scincoidea, Sauria, Squamata (lizards)
Acontias meleagris	N	0	Mayerl et al. 2015	Scincidae, Acontinae; Scincoidea, Sauria, Squamata (lizards)
Acontias namaquensis	N	0	Mayerl et al. 2015	Scincidae, Acontinae; Scincoidea, Sauria, Squamata (lizards)
Acontias occidentalis	N	0	Mayerl et al. 2015	Scincidae, Acontinae; Scincoidea, Sauria, Squamata (lizards)
Acontias orientalis	N	0	Mayerl et al. 2015	Scincidae, Acontinae; Scincoidea, Sauria, Squamata (lizards)
Acontias percivali	N	0	Mayerl et al. 2015	Scincidae, Acontinae; Scincoidea, Sauria, Squamata (lizards)
Acontias plumbeus	N	0	Mayerl et al. 2015	Scincidae, Acontinae; Scincoidea, Sauria, Squamata (lizards)
Acontias poecilus	N	0	Mayerl et al. 2015	Scincidae, Acontinae; Scincoidea, Sauria, Squamata (lizards)
Acontias richardi	N	0	Mayerl et al. 2015	Scincidae, Acontinae; Scincoidea, Sauria, Squamata (lizards)
Acontias rieppeli	N	0	Mayerl et al. 2015	Scincidae, Acontinae; Scincoidea, Sauria, Squamata (lizards)
Acontias schmitzi	N	0	Mayerl et al. 2015	Scincidae, Acontinae; Scincoidea, Sauria, Squamata (lizards)
Acontias tristis	N	0	Mayerl et al. 2015	Scincidae, Acontinae; Scincoidea, Sauria, Squamata (lizards)
Acratosaura mentalis	B	15.5	Silva 2013	Gymnophthalmidae (Gymnophthalminae), Iphisiini, Sauria, Lacertoidea, Squamata (lizards)
Acratosaura spinosa	B	13	Silva 2013	Gymnophthalmidae (Gymnophthalminae), Iphisiini, Sauria, Lacertoidea, Squamata (lizards)
Adercosaurus vixadnexus	B	8	Goelet et al. 2001	Gymnophthalmidae, Sauria, Lacertoidea, Squamata (lizards)
Adolfus africanus	F	31	Wagner et al. 2014	Lacertidae, Sauria, Lacertoidea, Squamata (lizards)
Adolfus alleni	F	24	Wagner et al. 2014	Lacertidae, Sauria, Lacertoidea, Squamata (lizards)
Adolfus jacksoni	F	34	Wagner et al. 2014	Lacertidae, Sauria, Lacertoidea, Squamata (lizards)
Adolfus masavaensis	F	28	Wagner et al. 2014	Lacertidae, Sauria, Lacertoidea, Squamata (lizards)
Aeluroscalabotes felinus	P	21	Maderson 1972	Eublepharidae, Gekkota, Sauria, Squamata (lizards: geckos)
Afroablepharus africanus	N	0	Mayerl et al. 2015	Scincidae, Eugongylinae, Scincoidea, Sauria, Squamata (lizards)
Afroablepharus annobonensis	N	0	Mayerl et al. 2015	Scincidae, Eugongylinae, Scincoidea, Sauria, Squamata (lizards)
Afroablepharus duruarum	N	0	Mayerl et al. 2015	Scincidae, Eugongylinae, Scincoidea, Sauria, Squamata (lizards)
Afroablepharus maculicollis	N	0	Mayerl et al. 2015	Scincidae, Eugongylinae, Scincoidea, Sauria, Squamata (lizards)
Afroablepharus seydeli	N	0	Mayerl et al. 2015	Scincidae, Eugongylinae, Scincoidea, Sauria, Squamata (lizards)
Afroablepharus wahlbergi	N	0	Mayerl et al. 2015	Scincidae, Eugongylinae, Scincoidea, Sauria, Squamata (lizards)
Afroablepharus wilsoni	N	0	Mayerl et al. 2015	Scincidae, Eugongylinae, Scincoidea, Sauria, Squamata (lizards)
Afroedura amatolica	P	11	Makhubo 2013	Gekkonidae, Gekkota, Sauria, Squamata (lizards: geckos)
Afroedura haackei	P	24	Jacobsen 1992a	Gekkonidae, Gekkota, Sauria, Squamata (lizards: geckos)
Afroedura halli	P	7	Makhubo 2013	Gekkonidae, Gekkota, Sauria, Squamata (lizards: geckos)
Afroedura hawequensis	P	31	Mouton & Mostert 1985	Gekkonidae, Gekkota, Sauria, Squamata (lizards: geckos)
Afroedura karroica	P	6	Boulton et al. 1944	Gekkonidae, Gekkota, Sauria, Squamata (lizards: geckos)
Afroedura langi	P	15.5	Jacobsen 1992a	Gekkonidae, Gekkota, Sauria, Squamata (lizards: geckos)
Afroedura marleyi	P	12	Jacobsen 1992a	Gekkonidae, Gekkota, Sauria, Squamata (lizards: geckos)
Afroedura multiporis	P	16.5	Jacobsen 1992a	Gekkonidae, Gekkota, Sauria, Squamata (lizards: geckos)
Afroedura nivaria	P	12	Makhubo 2013	Gekkonidae, Gekkota, Sauria, Squamata (lizards: geckos)
Afroedura tembulica	P	7.5	Makhubo 2013	Gekkonidae, Gekkota, Sauria, Squamata (lizards: geckos)
Afroedura transvaalica	P	6.5	Jacobsen 1992a	Gekkonidae, Gekkota, Sauria, Squamata (lizards: geckos)
Afrogecko porphyreus	N	0	Heinicke et al. 2014	Gekkonidae, Gekkota, Sauria, Squamata (lizards: geckos)
Agama aculeata	P	12	Jacobsen 1992b	Agamidae (Agaminae), Sauria, Iguania, Squamata (lizards)
Agama agama	P	13	Wagner et al. 2012	Agamidae (Agaminae), Sauria, Iguania, Squamata (lizards)
Agama armata	P	13.5	Wagner et al. 2012	Agamidae (Agaminae), Sauria, Iguania, Squamata (lizards)
Agama bottegi	P	9	Wagner et al. 2013	Agamidae (Agaminae), Sauria, Iguania, Squamata (lizards)
Agama boueti	P	10	Geniez et al. 2011	Agamidae (Agaminae), Sauria, Iguania, Squamata (lizards)
Agama boulengeri	P	11	Wagner et al. 2009	Agamidae (Agaminae), Sauria, Iguania, Squamata (lizards)
Agama cristata	P	11.5	Wagner et al. 2009	Agamidae (Agaminae), Sauria, Iguania, Squamata (lizards)
Agama finchi	P	12	Böhme et al. 2005	Agamidae (Agaminae), Sauria, Iguania, Squamata (lizards)
Agama gracilimembris	P	10	Wagner & Bauer 2011	Agamidae (Agaminae), Sauria, Iguania, Squamata (lizards)
Agama hartmanni	P	10.5	Wagner & Bauer 2011	Agamidae (Agaminae), Sauria, Iguania, Squamata (lizards)
Agama hulbertorum	P	10.5	Wagner 2014	Agamidae (Agaminae), Sauria, Iguania, Squamata (lizards)
Agama insularis	P	11.5	Wagner et al. 2009	Agamidae (Agaminae), Sauria, Iguania, Squamata (lizards)
Agama lanzai	P	10	Wagner et al. 2013	Agamidae (Agaminae), Sauria, Iguania, Squamata (lizards)
Agama lucyae	P	8	Wagner & Bauer 2011	Agamidae (Agaminae), Sauria, Iguania, Squamata (lizards)
Agama montana	P	26	Loveridge 1936; Spawls et al. 2002	Agamidae (Agaminae), Sauria, Iguania, Squamata (lizards)
Agama mossambica	P	28	Loveridge 1936; Spawls et al. 2003	Agamidae (Agaminae), Sauria, Iguania, Squamata (lizards)
Agama mwanzae	P	11.5	Loveridge 1936; Spawls et al. 2004	Agamidae (Agaminae), Sauria, Iguania, Squamata (lizards)
Agama persimilis	P	11	Wagner & Bauer 2011	Agamidae (Agaminae), Sauria, Iguania, Squamata (lizards)
Agama rueppelli	P	11	Wagner & Bauer 2011	Agamidae (Agaminae), Sauria, Iguania, Squamata (lizards)
Agama somalica	P	11	Wagner et al. 2013	Agamidae (Agaminae), Sauria, Iguania, Squamata (lizards)
Agama spinosa	P	9.5	Wagner et al. 2013	Agamidae (Agaminae), Sauria, Iguania, Squamata (lizards)
Agama weidholzi	P	8	Wagner & Bauer 2011	Agamidae (Agaminae), Sauria, Iguania, Squamata (lizards)
Alexandresaurus camacan	B	22.5	Rodrigues et al. 2007	Gymnophthalmidae (Gymnophthalminae), Iphisiini, Sauria, Lacertoidea, Squamata (lizards)
Algyroides fitzingeri	F	22	Baeckens et al. 2014	Lacertidae, Sauria, Lacertoidea, Squamata (lizards)
Algyroides marchi	F	46	Baeckens et al. 2014	Lacertidae, Sauria, Lacertoidea, Squamata (lizards)
Algyroides moreoticus	F	28	Baeckens et al. 2014	Lacertidae, Sauria, Lacertoidea, Squamata (lizards)
Algyroides nigropunctatus	F	35	Baeckens et al. 2014	Lacertidae, Sauria, Lacertoidea, Squamata (lizards)
Alinea berengerae	N	0	Mayerl et al. 2015	Scincidae, Mabuyinae, Scincoidea, Sauria, Squamata (lizards)
Alinea lanceolata	N	0	Mayerl et al. 2015	Scincidae, Mabuyinae, Scincoidea, Sauria, Squamata (lizards)
Alinea luciae	N	0	Mayerl et al. 2015	Scincidae, Mabuyinae, Scincoidea, Sauria, Squamata (lizards)
Alinea pergravis	N	0	Mayerl et al. 2015	Scincidae, Mabuyinae, Scincoidea, Sauria, Squamata (lizards)
Alopoglossus angulatus	F	24	Köhler et al. 2012	Gymnophthalmidae (Alopoglossinae), Sauria, Lacertoidea, Squamata (lizards)
Alopoglossus atriventris	F	28	Köhler et al. 2012	Gymnophthalmidae (Alopoglossinae), Sauria, Lacertoidea, Squamata (lizards)
Alopoglossus buckleyi	F	22	Köhler et al. 2012	Gymnophthalmidae (Alopoglossinae), Sauria, Lacertoidea, Squamata (lizards)
Alopoglossus copii	F	29	Köhler et al. 2012	Gymnophthalmidae (Alopoglossinae), Sauria, Lacertoidea, Squamata (lizards)
Alopoglossus festae	F	11	Torres-Carvajal & Losos 2014	Gymnophthalmidae (Alopoglossinae), Sauria, Lacertoidea, Squamata (lizards)
Alopoglossus lehmanni	F	18	Köhler et al. 2012	Gymnophthalmidae (Alopoglossinae), Sauria, Lacertoidea, Squamata (lizards)
Alopoglossus viridiceps	F	2	Torres-Carvajal & Losos 2014	Gymnophthalmidae (Alopoglossinae), Sauria, Lacertoidea, Squamata (lizards)
Altiphylax baturensis	N	0	Auffenberg et al. 2010	Gekkonidae, Gekkota, Sauria, Squamata (lizards: geckos)
Altiphylax stoliczkai	N	0	Auffenberg et al. 2010	Gekkonidae, Gekkota, Sauria, Squamata (lizards: geckos)
Amapasaurus tetradactylus	N	0	Avila-Pirés 1995	Gymnophthalmidae (Ecpleopinae), Sauria, Lacertoidea, Squamata (lizards)
Ameiva ameiva	F	41	Cei 1993; Imparato et al. 2007	Teiidae, Sauria, Lacertoidea, Squamata (lizards)
Ameiva atrigularis	F	36.5	Giugliano et al. 2013	Teiidae, Sauria, Lacertoidea, Squamata (lizards)
Ameiva jacuba	F	28	Giugliano et al. 2013	Teiidae, Sauria, Lacertoidea, Squamata (lizards)
Ameiva pantherina	F	36	Giugliano et al. 2013	Teiidae, Sauria, Lacertoidea, Squamata (lizards)
Ameiva praesignis	F	35	Giugliano et al. 2013	Teiidae, Sauria, Lacertoidea, Squamata (lizards)
Ameivula abaetensis	F	29	Giugliano et al. 2013	Teiidae, Sauria, Lacertoidea, Squamata (lizards)
Ameivula cipoensis	F	18.5	Arias et al. 2014	Teiidae, Sauria, Lacertoidea, Squamata (lizards)
Ameivula confusioniba	F	19	Arias et al. 2014	Teiidae, Sauria, Lacertoidea, Squamata (lizards)
Ameivula cyanura	F	34.5	Arias et al. 2014	Teiidae, Sauria, Lacertoidea, Squamata (lizards)
Ameivula jalapensis	F	13	Giugliano et al. 2013	Teiidae, Sauria, Lacertoidea, Squamata (lizards)
Ameivula littoralis	F	31.5	Giugliano et al. 2013	Teiidae, Sauria, Lacertoidea, Squamata (lizards)
Ameivula mumbuca	F	17	Arias et al. 2014	Teiidae, Sauria, Lacertoidea, Squamata (lizards)
Ameivula nativo	F	25	Silva & Avila-Pirés 2013	Teiidae, Sauria, Lacertoidea, Squamata (lizards)
Ameivula nigrigula	F	17.5	Arias et al. 2014	Teiidae, Sauria, Lacertoidea, Squamata (lizards)
Ameivula ocellifera	F	17	Arias et al. 2014	Teiidae, Sauria, Lacertoidea, Squamata (lizards)
Ameivula pyrrhogularis	F	20	Arias et al. 2014	Teiidae, Sauria, Lacertoidea, Squamata (lizards)
Ameivula venetacauda	F	41	Silva & Avila-Pirés 2013	Teiidae, Sauria, Lacertoidea, Squamata (lizards)
Ameivula xacriaba	F	15.5	Arias et al. 2014	Teiidae, Sauria, Lacertoidea, Squamata (lizards)
Amphiglossus alluaudi	N	0	Mayerl et al. 2015	Scincidae, Scincinae, Scincoidea, Sauria, Squamata (lizards)
Amphiglossus andranovahensis	N	0	Mayerl et al. 2015	Scincidae, Scincinae, Scincoidea, Sauria, Squamata (lizards)
Amphiglossus anosyensis	N	0	Mayerl et al. 2015	Scincidae, Scincinae, Scincoidea, Sauria, Squamata (lizards)
Amphiglossus ardouini	N	0	Mayerl et al. 2015	Scincidae, Scincinae, Scincoidea, Sauria, Squamata (lizards)
Amphiglossus astrolabi	N	0	Mayerl et al. 2015	Scincidae, Scincinae, Scincoidea, Sauria, Squamata (lizards)
Amphiglossus crenni	N	0	Mayerl et al. 2015	Scincidae, Scincinae, Scincoidea, Sauria, Squamata (lizards)
Amphiglossus decaryi	N	0	Mayerl et al. 2015	Scincidae, Scincinae, Scincoidea, Sauria, Squamata (lizards)
Amphiglossus elongatus	N	0	Mayerl et al. 2015	Scincidae, Scincinae, Scincoidea, Sauria, Squamata (lizards)
Amphiglossus frontoparietalis	N	0	Mayerl et al. 2015	Scincidae, Scincinae, Scincoidea, Sauria, Squamata (lizards)
Amphiglossus gastrostictus	N	0	Mayerl et al. 2015	Scincidae, Scincinae, Scincoidea, Sauria, Squamata (lizards)
Amphiglossus johannae	N	0	Mayerl et al. 2015	Scincidae, Scincinae, Scincoidea, Sauria, Squamata (lizards)
Amphiglossus macrocercus	N	0	Mayerl et al. 2015	Scincidae, Scincinae, Scincoidea, Sauria, Squamata (lizards)
Amphiglossus mandady	N	0	Mayerl et al. 2015	Scincidae, Scincinae, Scincoidea, Sauria, Squamata (lizards)
Amphiglossus mandokava	N	0	Mayerl et al. 2015	Scincidae, Scincinae, Scincoidea, Sauria, Squamata (lizards)
Amphiglossus melanurus	N	0	Mayerl et al. 2015	Scincidae, Scincinae, Scincoidea, Sauria, Squamata (lizards)
Amphiglossus meva	N	0	Mayerl et al. 2015	Scincidae, Scincinae, Scincoidea, Sauria, Squamata (lizards)
Amphiglossus ornaticeps	N	0	Mayerl et al. 2015	Scincidae, Scincinae, Scincoidea, Sauria, Squamata (lizards)
Amphiglossus punctatus	N	0	Mayerl et al. 2015	Scincidae, Scincinae, Scincoidea, Sauria, Squamata (lizards)
Amphiglossus reticulatus	N	0	Mayerl et al. 2015	Scincidae, Scincinae, Scincoidea, Sauria, Squamata (lizards)
Amphiglossus spilostichus	N	0	Mayerl et al. 2015	Scincidae, Scincinae, Scincoidea, Sauria, Squamata (lizards)
Amphiglossus splendidus	N	0	Mayerl et al. 2015	Scincidae, Scincinae, Scincoidea, Sauria, Squamata (lizards)
Amphiglossus stylus	N	0	Mayerl et al. 2015	Scincidae, Scincinae, Scincoidea, Sauria, Squamata (lizards)
Amphiglossus tanysoma	N	0	Mayerl et al. 2015	Scincidae, Scincinae, Scincoidea, Sauria, Squamata (lizards)
Amphiglossus tsaratananensis	N	0	Mayerl et al. 2015	Scincidae, Scincinae, Scincoidea, Sauria, Squamata (lizards)
Amphiglossus valhallae	N	0	Mayerl et al. 2015	Scincidae, Scincinae, Scincoidea, Sauria, Squamata (lizards)
Amphisbaena alba	P	7	Strüssmann & Mott 2009	Amphisbaenidae, Amphisbaenia, Lacertoidea, Squamata
Amphisbaena albocingulata	P	4	Pérez et al. 2012	Amphisbaenidae, Amphisbaenia, Lacertoidea, Squamata
Amphisbaena amazonica	P	7	Strüssmann & Mott 2009	Amphisbaenidae, Amphisbaenia, Lacertoidea, Squamata
Amphisbaena anaemariae	P	2	Vanzolini 2002	Amphisbaenidae, Amphisbaenia, Lacertoidea, Squamata
Amphisbaena angustifrons	P	4.5	Cei 1993	Amphisbaenidae, Amphisbaenia, Lacertoidea, Squamata
Amphisbaena anomala	P	2	Gans 1971	Amphisbaenidae, Amphisbaenia, Lacertoidea, Squamata
Amphisbaena arda	P	4	Rodrigues & Juncá 2002	Amphisbaenidae, Amphisbaenia, Lacertoidea, Squamata
Amphisbaena arenaria	P	4	Vanzolini 2002	Amphisbaenidae, Amphisbaenia, Lacertoidea, Squamata
Amphisbaena bedai	P	4	Pinna et al. 2010	Amphisbaenidae, Amphisbaenia, Lacertoidea, Squamata
Amphisbaena bilabialatus	P	1	Perez et al. 2012	Amphisbaenidae, Amphisbaenia, Lacertoidea, Squamata
Amphisbaena bolivica	P	4.5	Vanzolini 2002	Amphisbaenidae, Amphisbaenia, Lacertoidea, Squamata
Amphisbaena borelli	P	4	Cei 1993	Amphisbaenidae, Amphisbaenia, Lacertoidea, Squamata
Amphisbaena brasiliana	P	4	Gans 1971	Amphisbaenidae, Amphisbaenia, Lacertoidea, Squamata
Amphisbaena brevis	P	2	Strüssmann & Mott 2009	Amphisbaenidae, Amphisbaenia, Lacertoidea, Squamata
Amphisbaena caiari	P	2	Ribeiro et al. 2016	Amphisbaenidae, Amphisbaenia, Lacertoidea, Squamata
Amphisbaena camura	P	4.5	Cei 1993	Amphisbaenidae, Amphisbaenia, Lacertoidea, Squamata
Amphisbaena carlgansi	P	4	Thomas & Hedges 1998	Amphisbaenidae, Amphisbaenia, Lacertoidea, Squamata
Amphisbaena carli	P	2	Pinna et al. 2010	Amphisbaenidae, Amphisbaenia, Lacertoidea, Squamata
Amphisbaena carvalhoi	P	4	Vanzolini 2002	Amphisbaenidae, Amphisbaenia, Lacertoidea, Squamata
Amphisbaena caudalis	P	4	Thomas & Hedges 1998	Amphisbaenidae, Amphisbaenia, Lacertoidea, Squamata
Amphisbaena cayemite	P	4	Thomas & Hedges 1998	Amphisbaenidae, Amphisbaenia, Lacertoidea, Squamata
Amphisbaena cegei	P	1	Vanzolini 2002	Amphisbaenidae, Amphisbaenia, Lacertoidea, Squamata
Amphisbaena cerradensis	P	3	Ribeiro et al. 2008	Amphisbaenidae, Amphisbaenia, Lacertoidea, Squamata
Amphisbaena crisae	P	2	Vanzolini 2002	Amphisbaenidae, Amphisbaenia, Lacertoidea, Squamata
Amphisbaena cuiabana	P	3	Strüssmann & Mott 2009	Amphisbaenidae, Amphisbaenia, Lacertoidea, Squamata
Amphisbaena cunhai	P	4	Vanzolini 2002	Amphisbaenidae, Amphisbaenia, Lacertoidea, Squamata
Amphisbaena darwinii	P	3.5	Vanzolini 2002; Carreira et al. 2005	Amphisbaenidae, Amphisbaenia, Lacertoidea, Squamata
Amphisbaena dubia	P	1	Vanzolini 2002	Amphisbaenidae, Amphisbaenia, Lacertoidea, Squamata
Amphisbaena frontalis	P	4	Vanzolini 2002	Amphisbaenidae, Amphisbaenia, Lacertoidea, Squamata
Amphisbaena fuliginosa	P	8	Vanzolini 2002	Amphisbaenidae, Amphisbaenia, Lacertoidea, Squamata
Amphisbaena gonavensis	P	4	Thomas & Hedges 2006	Amphisbaenidae, Amphisbaenia, Lacertoidea, Squamata
Amphisbaena gracilis	P	4	Vanzolini 2002	Amphisbaenidae, Amphisbaenia, Lacertoidea, Squamata
Amphisbaena hastata	P	4	Vanzolini 2002	Amphisbaenidae, Amphisbaenia, Lacertoidea, Squamata
Amphisbaena heathi	P	2	Vanzolini 2002	Amphisbaenidae, Amphisbaenia, Lacertoidea, Squamata
Amphisbaena heterozonata	P	4	Montero & Céspedez 2002; Vanzolini 2002	Amphisbaenidae, Amphisbaenia, Lacertoidea, Squamata
Amphisbaena hiata	P	2	Montero & Céspedez 2002; Vanzolini 2002	Amphisbaenidae, Amphisbaenia, Lacertoidea, Squamata
Amphisbaena hogei	P	4	Vanzolini 2002	Amphisbaenidae, Amphisbaenia, Lacertoidea, Squamata
Amphisbaena hyporissor	P	4	Thomas & Hedges 2006	Amphisbaenidae, Amphisbaenia, Lacertoidea, Squamata
Amphisbaena ibijara	P	4	Rodrigues et al. 2003	Amphisbaenidae, Amphisbaenia, Lacertoidea, Squamata
Amphisbaena ignatiana	P	6	Vanzolini 2002	Amphisbaenidae, Amphisbaenia, Lacertoidea, Squamata
Amphisbaena infraorbitale	N	0	Strüssmann & Mott 2009	Amphisbaenidae, Amphisbaenia, Lacertoidea, Squamata
Amphisbaena innocens	P	4	Thomas & Hedges 2006	Amphisbaenidae, Amphisbaenia, Lacertoidea, Squamata
Amphisbaena kingii	P	4	Carreira et al. 2005	Amphisbaenidae, Amphisbaenia, Lacertoidea, Squamata
Amphisbaena kisteumacheri	P	2	Porto et al 2000	Amphisbaenidae, Amphisbaenia, Lacertoidea, Squamata
Amphisbaena kraoh	P	6	Pinna et al. 2010	Amphisbaenidae, Amphisbaenia, Lacertoidea, Squamata
Amphisbaena leali	P	4	Thomas & Hedges 2006	Amphisbaenidae, Amphisbaenia, Lacertoidea, Squamata
Amphisbaena leeseri	P	2	Vanzolini 2002	Amphisbaenidae, Amphisbaenia, Lacertoidea, Squamata
Amphisbaena leucocephala	P	12	Vanzolini 2002	Amphisbaenidae, Amphisbaenia, Lacertoidea, Squamata
Amphisbaena littoralis	P	6	Roberto et al. 2014	Amphisbaenidae, Amphisbaenia, Lacertoidea, Squamata
Amphisbaena lumbricalis	P	4	Vanzolini 2002	Amphisbaenidae, Amphisbaenia, Lacertoidea, Squamata
Amphisbaena maranhensis	N	0	Gomes & Maciel 2012	Amphisbaenidae, Amphisbaenia, Lacertoidea, Squamata
Amphisbaena maximus	P	2	Ribeiro et al. 2011	Amphisbaenidae, Amphisbaenia, Lacertoidea, Squamata
Amphisbaena medemi	P	4	Vanzolini 2002	Amphisbaenidae, Amphisbaenia, Lacertoidea, Squamata
Amphisbaena mensae	P	4	Vanzolini 2002	Amphisbaenidae, Amphisbaenia, Lacertoidea, Squamata
Amphisbaena mertensii	P	7.5	Vanzolini 2002; Strüssmann & Mott 2009	Amphisbaenidae, Amphisbaenia, Lacertoidea, Squamata
Amphisbaena (Leposternon) microcephalum	N	0	Cei 1993	Amphisbaenidae, Amphisbaenia, Lacertoidea, Squamata
Amphisbaena miringoera	P	2	Vanzolini 2002	Amphisbaenidae, Amphisbaenia, Lacertoidea, Squamata
Amphisbaena mitchelli	P	2	Vanzolini 2002	Amphisbaenidae, Amphisbaenia, Lacertoidea, Squamata
Amphisbaena munoai	P	4	Carreira et al. 2005	Amphisbaenidae, Amphisbaenia, Lacertoidea, Squamata
Amphisbaena myersi	P	4	Vanzolini 2002	Amphisbaenidae, Amphisbaenia, Lacertoidea, Squamata
Amphisbaena neglecta	P	1	Vanzolini 2002	Amphisbaenidae, Amphisbaenia, Lacertoidea, Squamata
Amphisbaena nigricauda	P	4	Vanzolini 2002	Amphisbaenidae, Amphisbaenia, Lacertoidea, Squamata
Amphisbaena occidentalis	P	4	Vanzolini 2002	Amphisbaenidae, Amphisbaenia, Lacertoidea, Squamata
Amphisbaena octostegum	N	0	Gomes & Maciel 2012	Amphisbaenidae, Amphisbaenia, Lacertoidea, Squamata
Amphisbaena pericensis	P	4	Vanzolini 2002	Amphisbaenidae, Amphisbaenia, Lacertoidea, Squamata
Amphisbaena persephone	P	2	Pinna et al. 2010; Ribeiro et al. 2016	Amphisbaenidae, Amphisbaenia, Lacertoidea, Squamata
Amphisbaena plumbea	P	4	Cei 1993; Vanzolini 2002	Amphisbaenidae, Amphisbaenia, Lacertoidea, Squamata
Amphisbaena polygrammica	P	4	Vanzolini 2002	Amphisbaenidae, Amphisbaenia, Lacertoidea, Squamata
Amphisbaena polystegum	P	3	Gans 1971	Amphisbaenidae, Amphisbaenia, Lacertoidea, Squamata
Amphisbaena pretrei	P	7	Vanzolini 2002	Amphisbaenidae, Amphisbaenia, Lacertoidea, Squamata
Amphisbaena prunicolor	P	4	Vanzolini 2002	Amphisbaenidae, Amphisbaenia, Lacertoidea, Squamata
Amphisbaena ridleyi	P	4	Vanzolini 2002	Amphisbaenidae, Amphisbaenia, Lacertoidea, Squamata
Amphisbaena roberti	P	2	Strüssmann & Mott 2009	Amphisbaenidae, Amphisbaenia, Lacertoidea, Squamata
Amphisbaena rozei	P	4	Vanzolini 2002	Amphisbaenidae, Amphisbaenia, Lacertoidea, Squamata
Amphisbaena saxosa	P	4	Castro-Mello 2003	Amphisbaenidae, Amphisbaenia, Lacertoidea, Squamata
Amphisbaena scutigerum	N	0	Gomes & Maciel 2012	Amphisbaenidae, Amphisbaenia, Lacertoidea, Squamata
Amphisbaena silvestrii	P	2	Strüssmann & Mott 2009	Amphisbaenidae, Amphisbaenia, Lacertoidea, Squamata
Amphisbaena slateri	P	4	Vanzolini 2002	Amphisbaenidae, Amphisbaenia, Lacertoidea, Squamata
Amphisbaena slevini	P	4	Vanzolini 2002	Amphisbaenidae, Amphisbaenia, Lacertoidea, Squamata
Amphisbaena spurelli	P	4	Vanzolini 2002	Amphisbaenidae, Amphisbaenia, Lacertoidea, Squamata
Amphisbaena stejnegeri	P	6	Vanzolini 2002	Amphisbaenidae, Amphisbaenia, Lacertoidea, Squamata
Amphisbaena supernumeraria	P	4	Mott et al. 2009	Amphisbaenidae, Amphisbaenia, Lacertoidea, Squamata
Amphisbaena talisiae	P	4	Vanzolini 2002	Amphisbaenidae, Amphisbaenia, Lacertoidea, Squamata
Amphisbaena trachura	P	4	Cei 1993	Amphisbaenidae, Amphisbaenia, Lacertoidea, Squamata
Amphisbaena tragorrhectes	P	4	Vanzolini 2002	Amphisbaenidae, Amphisbaenia, Lacertoidea, Squamata
Amphisbaena uroxena	N	0	Gomes & Maciel 2012	Amphisbaenidae, Amphisbaenia, Lacertoidea, Squamata
Amphisbaena vanzolinii	P	4	Vanzolini 2002	Amphisbaenidae, Amphisbaenia, Lacertoidea, Squamata
Amphisbaena vermicularis	P	4	Vanzolini 2002	Amphisbaenidae, Amphisbaenia, Lacertoidea, Squamata
Amphisbaena wuchereri	N	0	Filogonio et al. 2009	Amphisbaenidae, Amphisbaenia, Lacertoidea, Squamata
Anadia altaserrania	F	7	Arredondo 2013	Gymnophthalmidae (Cercosaurinae), Sauria, Lacertoidea, Squamata (lizards)
Anadia antioquensis	F	20	Arredondo 2013	Gymnophthalmidae (Cercosaurinae), Sauria, Lacertoidea, Squamata (lizards)
Anadia bitaeniata	F	18	Arredondo 2013	Gymnophthalmidae (Cercosaurinae), Sauria, Lacertoidea, Squamata (lizards)
Anadia brevifrontalis	F	15	Arredondo 2013	Gymnophthalmidae (Cercosaurinae), Sauria, Lacertoidea, Squamata (lizards)
Anadia bumanguesa	F	20	Arredondo 2013	Gymnophthalmidae (Cercosaurinae), Sauria, Lacertoidea, Squamata (lizards)
Anadia hobarti	F	25	Arredondo 2013	Gymnophthalmidae (Cercosaurinae), Sauria, Lacertoidea, Squamata (lizards)
Anadia ocellata	B	19	Savage 2002	Gymnophthalmidae (Cercosaurinae), Sauria, Lacertoidea, Squamata (lizards)
Anadia pamplonensis	F	13	Arredondo 2013	Gymnophthalmidae (Cercosaurinae), Sauria, Lacertoidea, Squamata (lizards)
Anadia pulchella	F	11	Arredondo 2013	Gymnophthalmidae (Cercosaurinae), Sauria, Lacertoidea, Squamata (lizards)
Anatololacerta anatolica	F	38	Baeckens et al. 2014	Lacertidae, Sauria, Lacertoidea, Squamata (lizards)
Anatololacerta danfordi	F	45	Baeckens et al. 2014	Lacertidae, Sauria, Lacertoidea, Squamata (lizards)
Anatololacerta oertzeni	F	40	Baeckens et al. 2014	Lacertidae, Sauria, Lacertoidea, Squamata (lizards)
Anepischetosia maccoyi	N	0	Mayerl et al. 2015	Scincidae, Eugongylinae, Scincoidea, Sauria, Squamata (lizards)
Anguis cephallonica	N	0	Mayerl et al. 2015	Anguidae (Anguinae), Diploglossa, Anguimorpha, Sauria, Squamata (lizards)
Anguis colchica	N	0	Mayerl et al. 2015	Anguidae (Anguinae), Diploglossa, Anguimorpha, Sauria, Squamata (lizards)
Anguis fragilis	N	0	Mayerl et al. 2015	Anguidae (Anguinae), Diploglossa, Anguimorpha, Sauria, Squamata (lizards)
Anguis graeca	N	0	Mayerl et al. 2015	Anguidae (Anguinae), Diploglossa, Anguimorpha, Sauria, Squamata (lizards)
Anguis incomptus	N	0	Mayerl et al. 2015	Anguidae (Anguinae), Diploglossa, Anguimorpha, Sauria, Squamata (lizards)
Anguis veronensis	N	0	Mayerl et al. 2015	Anguidae (Anguinae), Diploglossa, Anguimorpha, Sauria, Squamata (lizards)
Anisolepis grilli	N	0	Mayerl et al. 2015	Leiosauridae, Iguania, Sauria, Squamata (lizards)
Anisolepis longicauda	N	0	Mayerl et al. 2015	Leiosauridae, Iguania, Sauria, Squamata (lizards)
Anisolepis undulatus	N	0	Mayerl et al. 2015	Leiosauridae, Iguania, Sauria, Squamata (lizards)
Anniella alexanderae	N	0	Mayerl et al. 2015	Anniellidae, Diploglossa, Anguimorpha, Sauria, Squamata (lizards)
Anniella campi	N	0	Mayerl et al. 2015	Anniellidae, Diploglossa, Anguimorpha, Sauria, Squamata (lizards)
Anniella geronimensis	N	0	Mayerl et al. 2015	Anniellidae, Diploglossa, Anguimorpha, Sauria, Squamata (lizards)
Anniella grinnelli	N	0	Mayerl et al. 2015	Anniellidae, Diploglossa, Anguimorpha, Sauria, Squamata (lizards)
Anniella pulchra	N	0	Mayerl et al. 2015	Anniellidae, Diploglossa, Anguimorpha, Sauria, Squamata (lizards)
Anniella stebbinsi	N	0	Mayerl et al. 2015	Anniellidae, Diploglossa, Anguimorpha, Sauria, Squamata (lizards)
Anolis acutus	N	0	Mayerl et al. 2015	Dactyloidae, Iguania, Sauria, Squamata (lizards)
Anolis aeneus	N	0	Mayerl et al. 2015	Dactyloidae, Iguania, Sauria, Squamata (lizards)
Anolis aequatorialis	N	0	Mayerl et al. 2015	Dactyloidae, Iguania, Sauria, Squamata (lizards)
Anolis agassizi	N	0	Mayerl et al. 2015	Dactyloidae, Iguania, Sauria, Squamata (lizards)
Anolis agueroi	N	0	Mayerl et al. 2015	Dactyloidae, Iguania, Sauria, Squamata (lizards)
Anolis ahli	N	0	Mayerl et al. 2015	Dactyloidae, Iguania, Sauria, Squamata (lizards)
Anolis alayoni	N	0	Mayerl et al. 2015	Dactyloidae, Iguania, Sauria, Squamata (lizards)
Anolis alfaroi	N	0	Mayerl et al. 2015	Dactyloidae, Iguania, Sauria, Squamata (lizards)
Anolis aliniger	N	0	Mayerl et al. 2015	Dactyloidae, Iguania, Sauria, Squamata (lizards)
Anolis allisoni	N	0	Mayerl et al. 2015	Dactyloidae, Iguania, Sauria, Squamata (lizards)
Anolis allogus	N	0	Mayerl et al. 2015	Dactyloidae, Iguania, Sauria, Squamata (lizards)
Anolis alocomyos	N	0	Mayerl et al. 2015	Dactyloidae, Iguania, Sauria, Squamata (lizards)
Anolis altae	N	0	Mayerl et al. 2015	Dactyloidae, Iguania, Sauria, Squamata (lizards)
Anolis altavelensis	N	0	Mayerl et al. 2015	Dactyloidae, Iguania, Sauria, Squamata (lizards)
Anolis altitudinalis	N	0	Mayerl et al. 2015	Dactyloidae, Iguania, Sauria, Squamata (lizards)
Anolis alumina	N	0	Mayerl et al. 2015	Dactyloidae, Iguania, Sauria, Squamata (lizards)
Anolis alutaceus	N	0	Mayerl et al. 2015	Dactyloidae, Iguania, Sauria, Squamata (lizards)
Anolis alvarezdeltoroi	N	0	Mayerl et al. 2015	Dactyloidae, Iguania, Sauria, Squamata (lizards)
Anolis amplisquamosus	N	0	Mayerl et al. 2015	Dactyloidae, Iguania, Sauria, Squamata (lizards)
Anolis anatoloros	N	0	Mayerl et al. 2015	Dactyloidae, Iguania, Sauria, Squamata (lizards)
Anolis anchicayae	N	0	Mayerl et al. 2015	Dactyloidae, Iguania, Sauria, Squamata (lizards)
Anolis anfiloquioi	N	0	Mayerl et al. 2015	Dactyloidae, Iguania, Sauria, Squamata (lizards)
Anolis angusticeps	N	0	Mayerl et al. 2015	Dactyloidae, Iguania, Sauria, Squamata (lizards)
Anolis anisolepis	N	0	Mayerl et al. 2015	Dactyloidae, Iguania, Sauria, Squamata (lizards)
Anolis annectens	N	0	Mayerl et al. 2015	Dactyloidae, Iguania, Sauria, Squamata (lizards)
Anolis anoriensis	N	0	Mayerl et al. 2015	Dactyloidae, Iguania, Sauria, Squamata (lizards)
Anolis antioquiae	N	0	Mayerl et al. 2015	Dactyloidae, Iguania, Sauria, Squamata (lizards)
Anolis antonii	N	0	Mayerl et al. 2015	Dactyloidae, Iguania, Sauria, Squamata (lizards)
Anolis apletophallus	N	0	Mayerl et al. 2015	Dactyloidae, Iguania, Sauria, Squamata (lizards)
Anolis apollinaris	N	0	Mayerl et al. 2015	Dactyloidae, Iguania, Sauria, Squamata (lizards)
Anolis aquaticus	N	0	Mayerl et al. 2015	Dactyloidae, Iguania, Sauria, Squamata (lizards)
Anolis argenteolus	N	0	Mayerl et al. 2015	Dactyloidae, Iguania, Sauria, Squamata (lizards)
Anolis argillaceus	N	0	Mayerl et al. 2015	Dactyloidae, Iguania, Sauria, Squamata (lizards)
Anolis armouri	N	0	Mayerl et al. 2015	Dactyloidae, Iguania, Sauria, Squamata (lizards)
Anolis auratus	N	0	Mayerl et al. 2015	Dactyloidae, Iguania, Sauria, Squamata (lizards)
Anolis bahorucoensis	N	0	Mayerl et al. 2015	Dactyloidae, Iguania, Sauria, Squamata (lizards)
Anolis baleatus	N	0	Mayerl et al. 2015	Dactyloidae, Iguania, Sauria, Squamata (lizards)
Anolis baracoae	N	0	Mayerl et al. 2015	Dactyloidae, Iguania, Sauria, Squamata (lizards)
Anolis barahonae	N	0	Mayerl et al. 2015	Dactyloidae, Iguania, Sauria, Squamata (lizards)
Anolis barbatus	N	0	Mayerl et al. 2015	Dactyloidae, Iguania, Sauria, Squamata (lizards)
Anolis barbouri	N	0	Mayerl et al. 2015	Dactyloidae, Iguania, Sauria, Squamata (lizards)
Anolis barkeri	N	0	Mayerl et al. 2015	Dactyloidae, Iguania, Sauria, Squamata (lizards)
Anolis bartschi	N	0	Mayerl et al. 2015	Dactyloidae, Iguania, Sauria, Squamata (lizards)
Anolis beckeri	N	0	Mayerl et al. 2015	Dactyloidae, Iguania, Sauria, Squamata (lizards)
Anolis bellipeniculus	N	0	Mayerl et al. 2015	Dactyloidae, Iguania, Sauria, Squamata (lizards)
Anolis benedikti	N	0	Mayerl et al. 2015	Dactyloidae, Iguania, Sauria, Squamata (lizards)
Anolis bicaorum	N	0	Mayerl et al. 2015	Dactyloidae, Iguania, Sauria, Squamata (lizards)
Anolis bimaculatus	N	0	Mayerl et al. 2015	Dactyloidae, Iguania, Sauria, Squamata (lizards)
Anolis binotatus	N	0	Mayerl et al. 2015	Dactyloidae, Iguania, Sauria, Squamata (lizards)
Anolis biporcatus	N	0	Mayerl et al. 2015	Dactyloidae, Iguania, Sauria, Squamata (lizards)
Anolis birama	N	0	Mayerl et al. 2015	Dactyloidae, Iguania, Sauria, Squamata (lizards)
Anolis bitectus	N	0	Mayerl et al. 2015	Dactyloidae, Iguania, Sauria, Squamata (lizards)
Anolis blanquillanus	N	0	Mayerl et al. 2015	Dactyloidae, Iguania, Sauria, Squamata (lizards)
Anolis boettgeri	N	0	Mayerl et al. 2015	Dactyloidae, Iguania, Sauria, Squamata (lizards)
Anolis bombiceps	N	0	Mayerl et al. 2015	Dactyloidae, Iguania, Sauria, Squamata (lizards)
Anolis bonairensis	N	0	Mayerl et al. 2015	Dactyloidae, Iguania, Sauria, Squamata (lizards)
Anolis boulengerianus	N	0	Mayerl et al. 2015	Dactyloidae, Iguania, Sauria, Squamata (lizards)
Anolis brasiliensis	N	0	Mayerl et al. 2015	Dactyloidae, Iguania, Sauria, Squamata (lizards)
Anolis bremeri	N	0	Mayerl et al. 2015	Dactyloidae, Iguania, Sauria, Squamata (lizards)
Anolis breslini	N	0	Mayerl et al. 2015	Dactyloidae, Iguania, Sauria, Squamata (lizards)
Anolis brevirostris	N	0	Mayerl et al. 2015	Dactyloidae, Iguania, Sauria, Squamata (lizards)
Anolis brunneus	N	0	Mayerl et al. 2015	Dactyloidae, Iguania, Sauria, Squamata (lizards)
Anolis calimae	N	0	Mayerl et al. 2015	Dactyloidae, Iguania, Sauria, Squamata (lizards)
Anolis campbelli	N	0	Mayerl et al. 2015	Dactyloidae, Iguania, Sauria, Squamata (lizards)
Anolis capito	N	0	Mayerl et al. 2015	Dactyloidae, Iguania, Sauria, Squamata (lizards)
Anolis caquetae	N	0	Mayerl et al. 2015	Dactyloidae, Iguania, Sauria, Squamata (lizards)
Anolis carlliebi	N	0	Mayerl et al. 2015	Dactyloidae, Iguania, Sauria, Squamata (lizards)
Anolis carlostoddi	N	0	Mayerl et al. 2015	Dactyloidae, Iguania, Sauria, Squamata (lizards)
Anolis carolinensis	N	0	Mayerl et al. 2015	Dactyloidae, Iguania, Sauria, Squamata (lizards)
Anolis carpenteri	N	0	Mayerl et al. 2015	Dactyloidae, Iguania, Sauria, Squamata (lizards)
Anolis casildae	N	0	Mayerl et al. 2015	Dactyloidae, Iguania, Sauria, Squamata (lizards)
Anolis caudalis	N	0	Mayerl et al. 2015	Dactyloidae, Iguania, Sauria, Squamata (lizards)
Anolis centralis	N	0	Mayerl et al. 2015	Dactyloidae, Iguania, Sauria, Squamata (lizards)
Anolis chamaeleonides	N	0	Mayerl et al. 2015	Dactyloidae, Iguania, Sauria, Squamata (lizards)
Anolis charlesmyersi	N	0	Mayerl et al. 2015	Dactyloidae, Iguania, Sauria, Squamata (lizards)
Anolis chloris	N	0	Mayerl et al. 2015	Dactyloidae, Iguania, Sauria, Squamata (lizards)
Anolis chlorocyanus	N	0	Mayerl et al. 2015	Dactyloidae, Iguania, Sauria, Squamata (lizards)
Anolis chocorum	N	0	Mayerl et al. 2015	Dactyloidae, Iguania, Sauria, Squamata (lizards)
Anolis christophei	N	0	Mayerl et al. 2015	Dactyloidae, Iguania, Sauria, Squamata (lizards)
Anolis chrysolepis	N	0	Mayerl et al. 2015	Dactyloidae, Iguania, Sauria, Squamata (lizards)
Anolis chrysops	N	0	Mayerl et al. 2015	Dactyloidae, Iguania, Sauria, Squamata (lizards)
Anolis clivicola	N	0	Mayerl et al. 2015	Dactyloidae, Iguania, Sauria, Squamata (lizards)
Anolis cobanensis	N	0	Mayerl et al. 2015	Dactyloidae, Iguania, Sauria, Squamata (lizards)
Anolis coelestinus	N	0	Mayerl et al. 2015	Dactyloidae, Iguania, Sauria, Squamata (lizards)
Anolis compressicauda	N	0	Mayerl et al. 2015	Dactyloidae, Iguania, Sauria, Squamata (lizards)
Anolis concolor	N	0	Mayerl et al. 2015	Dactyloidae, Iguania, Sauria, Squamata (lizards)
Anolis confusus	N	0	Mayerl et al. 2015	Dactyloidae, Iguania, Sauria, Squamata (lizards)
Anolis conspersus	N	0	Mayerl et al. 2015	Dactyloidae, Iguania, Sauria, Squamata (lizards)
Anolis cooki	N	0	Mayerl et al. 2015	Dactyloidae, Iguania, Sauria, Squamata (lizards)
Anolis crassulus	N	0	Mayerl et al. 2015	Dactyloidae, Iguania, Sauria, Squamata (lizards)
Anolis cristatellus	N	0	Mayerl et al. 2015	Dactyloidae, Iguania, Sauria, Squamata (lizards)
Anolis cristifer	N	0	Mayerl et al. 2015	Dactyloidae, Iguania, Sauria, Squamata (lizards)
Anolis cryptolimifrons	N	0	Mayerl et al. 2015	Dactyloidae, Iguania, Sauria, Squamata (lizards)
Anolis cupeyalensis	N	0	Mayerl et al. 2015	Dactyloidae, Iguania, Sauria, Squamata (lizards)
Anolis cupreus	N	0	Mayerl et al. 2015	Dactyloidae, Iguania, Sauria, Squamata (lizards)
Anolis cuprinus	N	0	Mayerl et al. 2015	Dactyloidae, Iguania, Sauria, Squamata (lizards)
Anolis cuscoensis	N	0	Mayerl et al. 2015	Dactyloidae, Iguania, Sauria, Squamata (lizards)
Anolis cusuco	N	0	Mayerl et al. 2015	Dactyloidae, Iguania, Sauria, Squamata (lizards)
Anolis cuvieri	N	0	Mayerl et al. 2015	Dactyloidae, Iguania, Sauria, Squamata (lizards)
Anolis cyanopleurus	N	0	Mayerl et al. 2015	Dactyloidae, Iguania, Sauria, Squamata (lizards)
Anolis cybotes	N	0	Mayerl et al. 2015	Dactyloidae, Iguania, Sauria, Squamata (lizards)
Anolis cymbops	N	0	Mayerl et al. 2015	Dactyloidae, Iguania, Sauria, Squamata (lizards)
Anolis damulus	N	0	Mayerl et al. 2015	Dactyloidae, Iguania, Sauria, Squamata (lizards)
Anolis danieli	N	0	Mayerl et al. 2015	Dactyloidae, Iguania, Sauria, Squamata (lizards)
Anolis darlingtoni	N	0	Mayerl et al. 2015	Dactyloidae, Iguania, Sauria, Squamata (lizards)
Anolis datzorum	N	0	Mayerl et al. 2015	Dactyloidae, Iguania, Sauria, Squamata (lizards)
Anolis delafuentei	N	0	Mayerl et al. 2015	Dactyloidae, Iguania, Sauria, Squamata (lizards)
Anolis deltae	N	0	Mayerl et al. 2015	Dactyloidae, Iguania, Sauria, Squamata (lizards)
Anolis desechensis	N	0	Mayerl et al. 2015	Dactyloidae, Iguania, Sauria, Squamata (lizards)
Anolis desiradei	N	0	Mayerl et al. 2015	Dactyloidae, Iguania, Sauria, Squamata (lizards)
Anolis dissimilis	N	0	Mayerl et al. 2015	Dactyloidae, Iguania, Sauria, Squamata (lizards)
Anolis distichus	N	0	Mayerl et al. 2015	Dactyloidae, Iguania, Sauria, Squamata (lizards)
Anolis dolichocephalus	N	0	Mayerl et al. 2015	Dactyloidae, Iguania, Sauria, Squamata (lizards)
Anolis dollfusianus	N	0	Mayerl et al. 2015	Dactyloidae, Iguania, Sauria, Squamata (lizards)
Anolis duellmani	N	0	Mayerl et al. 2015	Dactyloidae, Iguania, Sauria, Squamata (lizards)
Anolis dunni	N	0	Mayerl et al. 2015	Dactyloidae, Iguania, Sauria, Squamata (lizards)
Anolis elcopeensis	N	0	Mayerl et al. 2015	Dactyloidae, Iguania, Sauria, Squamata (lizards)
Anolis equestris	N	0	Mayerl et al. 2015	Dactyloidae, Iguania, Sauria, Squamata (lizards)
Anolis ernestwilliamsi	N	0	Mayerl et al. 2015	Dactyloidae, Iguania, Sauria, Squamata (lizards)
Anolis etheridgei	N	0	Mayerl et al. 2015	Dactyloidae, Iguania, Sauria, Squamata (lizards)
Anolis eugenegrahami	N	0	Mayerl et al. 2015	Dactyloidae, Iguania, Sauria, Squamata (lizards)
Anolis eulaemus	N	0	Mayerl et al. 2015	Dactyloidae, Iguania, Sauria, Squamata (lizards)
Anolis euskalerriari	N	0	Mayerl et al. 2015	Dactyloidae, Iguania, Sauria, Squamata (lizards)
Anolis evermanni	N	0	Mayerl et al. 2015	Dactyloidae, Iguania, Sauria, Squamata (lizards)
Anolis extremus	N	0	Mayerl et al. 2015	Dactyloidae, Iguania, Sauria, Squamata (lizards)
Anolis fairchildi	N	0	Mayerl et al. 2015	Dactyloidae, Iguania, Sauria, Squamata (lizards)
Anolis fasciatus	N	0	Mayerl et al. 2015	Dactyloidae, Iguania, Sauria, Squamata (lizards)
Anolis ferreus	N	0	Mayerl et al. 2015	Dactyloidae, Iguania, Sauria, Squamata (lizards)
Anolis festae	N	0	Mayerl et al. 2015	Dactyloidae, Iguania, Sauria, Squamata (lizards)
Anolis fitchi	N	0	Mayerl et al. 2015	Dactyloidae, Iguania, Sauria, Squamata (lizards)
Anolis forresti	N	0	Mayerl et al. 2015	Dactyloidae, Iguania, Sauria, Squamata (lizards)
Anolis fortunensis	N	0	Mayerl et al. 2015	Dactyloidae, Iguania, Sauria, Squamata (lizards)
Anolis fowleri	N	0	Mayerl et al. 2015	Dactyloidae, Iguania, Sauria, Squamata (lizards)
Anolis fraseri	N	0	Mayerl et al. 2015	Dactyloidae, Iguania, Sauria, Squamata (lizards)
Anolis frenatus	N	0	Mayerl et al. 2015	Dactyloidae, Iguania, Sauria, Squamata (lizards)
Anolis fugitivus	N	0	Mayerl et al. 2015	Dactyloidae, Iguania, Sauria, Squamata (lizards)
Anolis fungosus	N	0	Mayerl et al. 2015	Dactyloidae, Iguania, Sauria, Squamata (lizards)
Anolis fuscoauratus	N	0	Mayerl et al. 2015	Dactyloidae, Iguania, Sauria, Squamata (lizards)
Anolis gadovii	N	0	Mayerl et al. 2015	Dactyloidae, Iguania, Sauria, Squamata (lizards)
Anolis gaigei	N	0	Mayerl et al. 2015	Dactyloidae, Iguania, Sauria, Squamata (lizards)
Anolis garmani	N	0	Mayerl et al. 2015	Dactyloidae, Iguania, Sauria, Squamata (lizards)
Anolis garridoi	N	0	Mayerl et al. 2015	Dactyloidae, Iguania, Sauria, Squamata (lizards)
Anolis gemmosus	N	0	Mayerl et al. 2015	Dactyloidae, Iguania, Sauria, Squamata (lizards)
Anolis gibbiceps	N	0	Mayerl et al. 2015	Dactyloidae, Iguania, Sauria, Squamata (lizards)
Anolis ginaelisae	N	0	Mayerl et al. 2015	Dactyloidae, Iguania, Sauria, Squamata (lizards)
Anolis gingivinus	N	0	Mayerl et al. 2015	Dactyloidae, Iguania, Sauria, Squamata (lizards)
Anolis gorgonae	N	0	Mayerl et al. 2015	Dactyloidae, Iguania, Sauria, Squamata (lizards)
Anolis gracilipes	N	0	Mayerl et al. 2015	Dactyloidae, Iguania, Sauria, Squamata (lizards)
Anolis grahami	N	0	Mayerl et al. 2015	Dactyloidae, Iguania, Sauria, Squamata (lizards)
Anolis granuliceps	N	0	Mayerl et al. 2015	Dactyloidae, Iguania, Sauria, Squamata (lizards)
Anolis griseus	N	0	Mayerl et al. 2015	Dactyloidae, Iguania, Sauria, Squamata (lizards)
Anolis gruuo	N	0	Mayerl et al. 2015	Dactyloidae, Iguania, Sauria, Squamata (lizards)
Anolis guafe	N	0	Mayerl et al. 2015	Dactyloidae, Iguania, Sauria, Squamata (lizards)
Anolis guamuhaya	N	0	Mayerl et al. 2015	Dactyloidae, Iguania, Sauria, Squamata (lizards)
Anolis guazuma	N	0	Mayerl et al. 2015	Dactyloidae, Iguania, Sauria, Squamata (lizards)
Anolis gundlachi	N	0	Mayerl et al. 2015	Dactyloidae, Iguania, Sauria, Squamata (lizards)
Anolis haetianus	N	0	Mayerl et al. 2015	Dactyloidae, Iguania, Sauria, Squamata (lizards)
Anolis haguei	N	0	Mayerl et al. 2015	Dactyloidae, Iguania, Sauria, Squamata (lizards)
Anolis hendersoni	N	0	Mayerl et al. 2015	Dactyloidae, Iguania, Sauria, Squamata (lizards)
Anolis heterodermus	N	0	Mayerl et al. 2015	Dactyloidae, Iguania, Sauria, Squamata (lizards)
Anolis hobartsmithi	N	0	Mayerl et al. 2015	Dactyloidae, Iguania, Sauria, Squamata (lizards)
Anolis homolechis	N	0	Mayerl et al. 2015	Dactyloidae, Iguania, Sauria, Squamata (lizards)
Anolis huilae	N	0	Mayerl et al. 2015	Dactyloidae, Iguania, Sauria, Squamata (lizards)
Anolis humilis	N	0	Mayerl et al. 2015	Dactyloidae, Iguania, Sauria, Squamata (lizards)
Anolis ibague	N	0	Mayerl et al. 2015	Dactyloidae, Iguania, Sauria, Squamata (lizards)
Anolis ibanezi	N	0	Mayerl et al. 2015	Dactyloidae, Iguania, Sauria, Squamata (lizards)
Anolis imias	N	0	Mayerl et al. 2015	Dactyloidae, Iguania, Sauria, Squamata (lizards)
Anolis immaculogularis	N	0	Mayerl et al. 2015	Dactyloidae, Iguania, Sauria, Squamata (lizards)
Anolis impetigosus	N	0	Mayerl et al. 2015	Dactyloidae, Iguania, Sauria, Squamata (lizards)
Anolis incredulus	N	0	Mayerl et al. 2015	Dactyloidae, Iguania, Sauria, Squamata (lizards)
Anolis inderenae	N	0	Mayerl et al. 2015	Dactyloidae, Iguania, Sauria, Squamata (lizards)
Anolis inexpectatus	N	0	Mayerl et al. 2015	Dactyloidae, Iguania, Sauria, Squamata (lizards)
Anolis insignis	N	0	Mayerl et al. 2015	Dactyloidae, Iguania, Sauria, Squamata (lizards)
Anolis insolitus	N	0	Mayerl et al. 2015	Dactyloidae, Iguania, Sauria, Squamata (lizards)
Anolis intermedius	N	0	Mayerl et al. 2015	Dactyloidae, Iguania, Sauria, Squamata (lizards)
Anolis isolepis	N	0	Mayerl et al. 2015	Dactyloidae, Iguania, Sauria, Squamata (lizards)
Anolis jacare	N	0	Mayerl et al. 2015	Dactyloidae, Iguania, Sauria, Squamata (lizards)
Anolis johnmeyeri	N	0	Mayerl et al. 2015	Dactyloidae, Iguania, Sauria, Squamata (lizards)
Anolis juangundlachi	N	0	Mayerl et al. 2015	Dactyloidae, Iguania, Sauria, Squamata (lizards)
Anolis jubar	N	0	Mayerl et al. 2015	Dactyloidae, Iguania, Sauria, Squamata (lizards)
Anolis kahouannensis	N	0	Mayerl et al. 2015	Dactyloidae, Iguania, Sauria, Squamata (lizards)
Anolis kemptoni	N	0	Mayerl et al. 2015	Dactyloidae, Iguania, Sauria, Squamata (lizards)
Anolis koopmani	N	0	Mayerl et al. 2015	Dactyloidae, Iguania, Sauria, Squamata (lizards)
Anolis kreutzi	N	0	Mayerl et al. 2015	Dactyloidae, Iguania, Sauria, Squamata (lizards)
Anolis krugi	N	0	Mayerl et al. 2015	Dactyloidae, Iguania, Sauria, Squamata (lizards)
Anolis kunayalae	N	0	Mayerl et al. 2015	Dactyloidae, Iguania, Sauria, Squamata (lizards)
Anolis laevis	N	0	Mayerl et al. 2015	Dactyloidae, Iguania, Sauria, Squamata (lizards)
Anolis laeviventris	N	0	Mayerl et al. 2015	Dactyloidae, Iguania, Sauria, Squamata (lizards)
Anolis lamari	N	0	Mayerl et al. 2015	Dactyloidae, Iguania, Sauria, Squamata (lizards)
Anolis latifrons	N	0	Mayerl et al. 2015	Dactyloidae, Iguania, Sauria, Squamata (lizards)
Anolis leachii	N	0	Mayerl et al. 2015	Dactyloidae, Iguania, Sauria, Squamata (lizards)
Anolis leditzigorum	N	0	Mayerl et al. 2015	Dactyloidae, Iguania, Sauria, Squamata (lizards)
Anolis lemniscatus	N	0	Mayerl et al. 2015	Dactyloidae, Iguania, Sauria, Squamata (lizards)
Anolis lemurinus	N	0	Mayerl et al. 2015	Dactyloidae, Iguania, Sauria, Squamata (lizards)
Anolis limifrons	N	0	Mayerl et al. 2015	Dactyloidae, Iguania, Sauria, Squamata (lizards)
Anolis limon	N	0	Mayerl et al. 2015	Dactyloidae, Iguania, Sauria, Squamata (lizards)
Anolis lineatopus	N	0	Mayerl et al. 2015	Dactyloidae, Iguania, Sauria, Squamata (lizards)
Anolis lineatus	N	0	Mayerl et al. 2015	Dactyloidae, Iguania, Sauria, Squamata (lizards)
Anolis liogaster	N	0	Mayerl et al. 2015	Dactyloidae, Iguania, Sauria, Squamata (lizards)
Anolis lionotus	N	0	Mayerl et al. 2015	Dactyloidae, Iguania, Sauria, Squamata (lizards)
Anolis litoralis	N	0	Mayerl et al. 2015	Dactyloidae, Iguania, Sauria, Squamata (lizards)
Anolis lividus	N	0	Mayerl et al. 2015	Dactyloidae, Iguania, Sauria, Squamata (lizards)
Anolis longiceps	N	0	Mayerl et al. 2015	Dactyloidae, Iguania, Sauria, Squamata (lizards)
Anolis longitibialis	N	0	Mayerl et al. 2015	Dactyloidae, Iguania, Sauria, Squamata (lizards)
Anolis loveridgei	N	0	Mayerl et al. 2015	Dactyloidae, Iguania, Sauria, Squamata (lizards)
Anolis loysiana	N	0	Mayerl et al. 2015	Dactyloidae, Iguania, Sauria, Squamata (lizards)
Anolis luciae	N	0	Mayerl et al. 2015	Dactyloidae, Iguania, Sauria, Squamata (lizards)
Anolis lucius	N	0	Mayerl et al. 2015	Dactyloidae, Iguania, Sauria, Squamata (lizards)
Anolis luteogularis	N	0	Mayerl et al. 2015	Dactyloidae, Iguania, Sauria, Squamata (lizards)
Anolis luteosignifer	N	0	Mayerl et al. 2015	Dactyloidae, Iguania, Sauria, Squamata (lizards)
Anolis lynchi	N	0	Mayerl et al. 2015	Dactyloidae, Iguania, Sauria, Squamata (lizards)
Anolis lyra	N	0	Mayerl et al. 2015	Dactyloidae, Iguania, Sauria, Squamata (lizards)
Anolis macilentus	N	0	Mayerl et al. 2015	Dactyloidae, Iguania, Sauria, Squamata (lizards)
Anolis macrinii	N	0	Mayerl et al. 2015	Dactyloidae, Iguania, Sauria, Squamata (lizards)
Anolis macrolepis	N	0	Mayerl et al. 2015	Dactyloidae, Iguania, Sauria, Squamata (lizards)
Anolis macrophallus	N	0	Mayerl et al. 2015	Dactyloidae, Iguania, Sauria, Squamata (lizards)
Anolis maculigula	N	0	Mayerl et al. 2015	Dactyloidae, Iguania, Sauria, Squamata (lizards)
Anolis maculiventris	N	0	Mayerl et al. 2015	Dactyloidae, Iguania, Sauria, Squamata (lizards)
Anolis magnaphallus	N	0	Mayerl et al. 2015	Dactyloidae, Iguania, Sauria, Squamata (lizards)
Anolis marcanoi	N	0	Mayerl et al. 2015	Dactyloidae, Iguania, Sauria, Squamata (lizards)
Anolis mariarum	N	0	Mayerl et al. 2015	Dactyloidae, Iguania, Sauria, Squamata (lizards)
Anolis marmoratus	N	0	Mayerl et al. 2015	Dactyloidae, Iguania, Sauria, Squamata (lizards)
Anolis marron	N	0	Mayerl et al. 2015	Dactyloidae, Iguania, Sauria, Squamata (lizards)
Anolis marsupialis	N	0	Mayerl et al. 2015	Dactyloidae, Iguania, Sauria, Squamata (lizards)
Anolis matudai	N	0	Mayerl et al. 2015	Dactyloidae, Iguania, Sauria, Squamata (lizards)
Anolis maynardi	N	0	Mayerl et al. 2015	Dactyloidae, Iguania, Sauria, Squamata (lizards)
Anolis medemi	N	0	Mayerl et al. 2015	Dactyloidae, Iguania, Sauria, Squamata (lizards)
Anolis megalopithecus	N	0	Mayerl et al. 2015	Dactyloidae, Iguania, Sauria, Squamata (lizards)
Anolis megapholidotus	N	0	Mayerl et al. 2015	Dactyloidae, Iguania, Sauria, Squamata (lizards)
Anolis menta	N	0	Mayerl et al. 2015	Dactyloidae, Iguania, Sauria, Squamata (lizards)
Anolis meridionalis	N	0	Mayerl et al. 2015	Dactyloidae, Iguania, Sauria, Squamata (lizards)
Anolis mestrei	N	0	Mayerl et al. 2015	Dactyloidae, Iguania, Sauria, Squamata (lizards)
Anolis microlepidotus	N	0	Mayerl et al. 2015	Dactyloidae, Iguania, Sauria, Squamata (lizards)
Anolis microlepis	N	0	Mayerl et al. 2015	Dactyloidae, Iguania, Sauria, Squamata (lizards)
Anolis microtus	N	0	Mayerl et al. 2015	Dactyloidae, Iguania, Sauria, Squamata (lizards)
Anolis milleri	N	0	Mayerl et al. 2015	Dactyloidae, Iguania, Sauria, Squamata (lizards)
Anolis mirus	N	0	Mayerl et al. 2015	Dactyloidae, Iguania, Sauria, Squamata (lizards)
Anolis monensis	N	0	Mayerl et al. 2015	Dactyloidae, Iguania, Sauria, Squamata (lizards)
Anolis monteverde	N	0	Mayerl et al. 2015	Dactyloidae, Iguania, Sauria, Squamata (lizards)
Anolis monticola	N	0	Mayerl et al. 2015	Dactyloidae, Iguania, Sauria, Squamata (lizards)
Anolis morazani	N	0	Mayerl et al. 2015	Dactyloidae, Iguania, Sauria, Squamata (lizards)
Anolis muralla	N	0	Mayerl et al. 2015	Dactyloidae, Iguania, Sauria, Squamata (lizards)
Anolis nasofrontalis	N	0	Mayerl et al. 2015	Dactyloidae, Iguania, Sauria, Squamata (lizards)
Anolis naufragus	N	0	Mayerl et al. 2015	Dactyloidae, Iguania, Sauria, Squamata (lizards)
Anolis neblininus	N	0	Mayerl et al. 2015	Dactyloidae, Iguania, Sauria, Squamata (lizards)
Anolis nebuloides	N	0	Mayerl et al. 2015	Dactyloidae, Iguania, Sauria, Squamata (lizards)
Anolis nebulosus	N	0	Mayerl et al. 2015	Dactyloidae, Iguania, Sauria, Squamata (lizards)
Anolis nelsoni	N	0	Mayerl et al. 2015	Dactyloidae, Iguania, Sauria, Squamata (lizards)
Anolis nicefori	N	0	Mayerl et al. 2015	Dactyloidae, Iguania, Sauria, Squamata (lizards)
Anolis nietoi	N	0	Mayerl et al. 2015	Dactyloidae, Iguania, Sauria, Squamata (lizards)
Anolis nigrolineatus	N	0	Mayerl et al. 2015	Dactyloidae, Iguania, Sauria, Squamata (lizards)
Anolis noblei	N	0	Mayerl et al. 2015	Dactyloidae, Iguania, Sauria, Squamata (lizards)
Anolis notopholis	N	0	Mayerl et al. 2015	Dactyloidae, Iguania, Sauria, Squamata (lizards)
Anolis nubilus	N	0	Mayerl et al. 2015	Dactyloidae, Iguania, Sauria, Squamata (lizards)
Anolis occultus	N	0	Mayerl et al. 2015	Dactyloidae, Iguania, Sauria, Squamata (lizards)
Anolis ocelloscapularis	N	0	Mayerl et al. 2015	Dactyloidae, Iguania, Sauria, Squamata (lizards)
Anolis oculatus	N	0	Mayerl et al. 2015	Dactyloidae, Iguania, Sauria, Squamata (lizards)
Anolis oligaspis	N	0	Mayerl et al. 2015	Dactyloidae, Iguania, Sauria, Squamata (lizards)
Anolis olssoni	N	0	Mayerl et al. 2015	Dactyloidae, Iguania, Sauria, Squamata (lizards)
Anolis omiltemanus	N	0	Mayerl et al. 2015	Dactyloidae, Iguania, Sauria, Squamata (lizards)
Anolis onca	N	0	Mayerl et al. 2015	Dactyloidae, Iguania, Sauria, Squamata (lizards)
Anolis opalinus	N	0	Mayerl et al. 2015	Dactyloidae, Iguania, Sauria, Squamata (lizards)
Anolis ophiolepis	N	0	Mayerl et al. 2015	Dactyloidae, Iguania, Sauria, Squamata (lizards)
Anolis oporinus	N	0	Mayerl et al. 2015	Dactyloidae, Iguania, Sauria, Squamata (lizards)
Anolis orcesi	N	0	Mayerl et al. 2015	Dactyloidae, Iguania, Sauria, Squamata (lizards)
Anolis ordinatus	N	0	Mayerl et al. 2015	Dactyloidae, Iguania, Sauria, Squamata (lizards)
Anolis ortonii	N	0	Mayerl et al. 2015	Dactyloidae, Iguania, Sauria, Squamata (lizards)
Anolis osa	N	0	Mayerl et al. 2015	Dactyloidae, Iguania, Sauria, Squamata (lizards)
Anolis otongae	N	0	Mayerl et al. 2015	Dactyloidae, Iguania, Sauria, Squamata (lizards)
Anolis oxylophus	N	0	Mayerl et al. 2015	Dactyloidae, Iguania, Sauria, Squamata (lizards)
Anolis pachypus	N	0	Mayerl et al. 2015	Dactyloidae, Iguania, Sauria, Squamata (lizards)
Anolis paravertebralis	N	0	Mayerl et al. 2015	Dactyloidae, Iguania, Sauria, Squamata (lizards)
Anolis parilis	N	0	Mayerl et al. 2015	Dactyloidae, Iguania, Sauria, Squamata (lizards)
Anolis parvicirculatus	N	0	Mayerl et al. 2015	Dactyloidae, Iguania, Sauria, Squamata (lizards)
Anolis paternus	N	0	Mayerl et al. 2015	Dactyloidae, Iguania, Sauria, Squamata (lizards)
Anolis pentaprion	N	0	Mayerl et al. 2015	Dactyloidae, Iguania, Sauria, Squamata (lizards)
Anolis peraccae	N	0	Mayerl et al. 2015	Dactyloidae, Iguania, Sauria, Squamata (lizards)
Anolis petersii	N	0	Mayerl et al. 2015	Dactyloidae, Iguania, Sauria, Squamata (lizards)
Anolis peucephilus	N	0	Mayerl et al. 2015	Dactyloidae, Iguania, Sauria, Squamata (lizards)
Anolis philopunctatus	N	0	Mayerl et al. 2015	Dactyloidae, Iguania, Sauria, Squamata (lizards)
Anolis phyllorhinus	N	0	Mayerl et al. 2015	Dactyloidae, Iguania, Sauria, Squamata (lizards)
Anolis pigmaequestris	N	0	Mayerl et al. 2015	Dactyloidae, Iguania, Sauria, Squamata (lizards)
Anolis pijolense	N	0	Mayerl et al. 2015	Dactyloidae, Iguania, Sauria, Squamata (lizards)
Anolis pinchoti	N	0	Mayerl et al. 2015	Dactyloidae, Iguania, Sauria, Squamata (lizards)
Anolis placidus	N	0	Mayerl et al. 2015	Dactyloidae, Iguania, Sauria, Squamata (lizards)
Anolis planiceps	N	0	Mayerl et al. 2015	Dactyloidae, Iguania, Sauria, Squamata (lizards)
Anolis podocarpus	N	0	Mayerl et al. 2015	Dactyloidae, Iguania, Sauria, Squamata (lizards)
Anolis poecilopus	N	0	Mayerl et al. 2015	Dactyloidae, Iguania, Sauria, Squamata (lizards)
Anolis poei	N	0	Mayerl et al. 2015	Dactyloidae, Iguania, Sauria, Squamata (lizards)
Anolis pogus	N	0	Mayerl et al. 2015	Dactyloidae, Iguania, Sauria, Squamata (lizards)
Anolis polylepis	N	0	Mayerl et al. 2015	Dactyloidae, Iguania, Sauria, Squamata (lizards)
Anolis poncensis	N	0	Mayerl et al. 2015	Dactyloidae, Iguania, Sauria, Squamata (lizards)
Anolis porcatus	N	0	Mayerl et al. 2015	Dactyloidae, Iguania, Sauria, Squamata (lizards)
Anolis porcus	N	0	Mayerl et al. 2015	Dactyloidae, Iguania, Sauria, Squamata (lizards)
Anolis princeps	N	0	Mayerl et al. 2015	Dactyloidae, Iguania, Sauria, Squamata (lizards)
Anolis proboscis	N	0	Mayerl et al. 2015	Dactyloidae, Iguania, Sauria, Squamata (lizards)
Anolis propinquus	N	0	Mayerl et al. 2015	Dactyloidae, Iguania, Sauria, Squamata (lizards)
Anolis pseudokemptoni	N	0	Mayerl et al. 2015	Dactyloidae, Iguania, Sauria, Squamata (lizards)
Anolis pseudopachypus	N	0	Mayerl et al. 2015	Dactyloidae, Iguania, Sauria, Squamata (lizards)
Anolis pseudotigrinus	N	0	Mayerl et al. 2015	Dactyloidae, Iguania, Sauria, Squamata (lizards)
Anolis pulchellus	N	0	Mayerl et al. 2015	Dactyloidae, Iguania, Sauria, Squamata (lizards)
Anolis pumilus	N	0	Mayerl et al. 2015	Dactyloidae, Iguania, Sauria, Squamata (lizards)
Anolis punctatus	N	0	Mayerl et al. 2015	Dactyloidae, Iguania, Sauria, Squamata (lizards)
Anolis purpurescens	N	0	Mayerl et al. 2015	Dactyloidae, Iguania, Sauria, Squamata (lizards)
Anolis purpurgularis	N	0	Mayerl et al. 2015	Dactyloidae, Iguania, Sauria, Squamata (lizards)
Anolis pygmaeus	N	0	Mayerl et al. 2015	Dactyloidae, Iguania, Sauria, Squamata (lizards)
Anolis quadriocellifer	N	0	Mayerl et al. 2015	Dactyloidae, Iguania, Sauria, Squamata (lizards)
Anolis quaggulus	N	0	Mayerl et al. 2015	Dactyloidae, Iguania, Sauria, Squamata (lizards)
Anolis quercorum	N	0	Mayerl et al. 2015	Dactyloidae, Iguania, Sauria, Squamata (lizards)
Anolis radulinus	N	0	Mayerl et al. 2015	Dactyloidae, Iguania, Sauria, Squamata (lizards)
Anolis reconditus	N	0	Mayerl et al. 2015	Dactyloidae, Iguania, Sauria, Squamata (lizards)
Anolis rejectus	N	0	Mayerl et al. 2015	Dactyloidae, Iguania, Sauria, Squamata (lizards)
Anolis rhombifer	N	0	Mayerl et al. 2015	Dactyloidae, Iguania, Sauria, Squamata (lizards)
Anolis richardii	N	0	Mayerl et al. 2015	Dactyloidae, Iguania, Sauria, Squamata (lizards)
Anolis ricordii	N	0	Mayerl et al. 2015	Dactyloidae, Iguania, Sauria, Squamata (lizards)
Anolis rimarum	N	0	Mayerl et al. 2015	Dactyloidae, Iguania, Sauria, Squamata (lizards)
Anolis rivalis	N	0	Mayerl et al. 2015	Dactyloidae, Iguania, Sauria, Squamata (lizards)
Anolis roatanensis	N	0	Mayerl et al. 2015	Dactyloidae, Iguania, Sauria, Squamata (lizards)
Anolis rodriguezii	N	0	Mayerl et al. 2015	Dactyloidae, Iguania, Sauria, Squamata (lizards)
Anolis roosevelti	N	0	Mayerl et al. 2015	Dactyloidae, Iguania, Sauria, Squamata (lizards)
Anolis roquet	N	0	Mayerl et al. 2015	Dactyloidae, Iguania, Sauria, Squamata (lizards)
Anolis rubiginosus	N	0	Mayerl et al. 2015	Dactyloidae, Iguania, Sauria, Squamata (lizards)
Anolis rubribarbaris	N	0	Mayerl et al. 2015	Dactyloidae, Iguania, Sauria, Squamata (lizards)
Anolis rubribarbus	N	0	Mayerl et al. 2015	Dactyloidae, Iguania, Sauria, Squamata (lizards)
Anolis ruibali	N	0	Mayerl et al. 2015	Dactyloidae, Iguania, Sauria, Squamata (lizards)
Anolis ruizii	N	0	Mayerl et al. 2015	Dactyloidae, Iguania, Sauria, Squamata (lizards)
Anolis rupinae	N	0	Mayerl et al. 2015	Dactyloidae, Iguania, Sauria, Squamata (lizards)
Anolis sabanus	N	0	Mayerl et al. 2015	Dactyloidae, Iguania, Sauria, Squamata (lizards)
Anolis sacamecatensis	N	0	Mayerl et al. 2015	Dactyloidae, Iguania, Sauria, Squamata (lizards)
Anolis sagrei	N	0	Mayerl et al. 2015	Dactyloidae, Iguania, Sauria, Squamata (lizards)
Anolis salvini	N	0	Mayerl et al. 2015	Dactyloidae, Iguania, Sauria, Squamata (lizards)
Anolis santamartae	N	0	Mayerl et al. 2015	Dactyloidae, Iguania, Sauria, Squamata (lizards)
Anolis scapularis	N	0	Mayerl et al. 2015	Dactyloidae, Iguania, Sauria, Squamata (lizards)
Anolis schiedii	N	0	Mayerl et al. 2015	Dactyloidae, Iguania, Sauria, Squamata (lizards)
Anolis schwartzi	N	0	Mayerl et al. 2015	Dactyloidae, Iguania, Sauria, Squamata (lizards)
Anolis scriptus	N	0	Mayerl et al. 2015	Dactyloidae, Iguania, Sauria, Squamata (lizards)
Anolis scypheus	N	0	Mayerl et al. 2015	Dactyloidae, Iguania, Sauria, Squamata (lizards)
Anolis semilineatus	N	0	Mayerl et al. 2015	Dactyloidae, Iguania, Sauria, Squamata (lizards)
Anolis sericeus	N	0	Mayerl et al. 2015	Dactyloidae, Iguania, Sauria, Squamata (lizards)
Anolis serranoi	N	0	Mayerl et al. 2015	Dactyloidae, Iguania, Sauria, Squamata (lizards)
Anolis sheplani	N	0	Mayerl et al. 2015	Dactyloidae, Iguania, Sauria, Squamata (lizards)
Anolis shrevei	N	0	Mayerl et al. 2015	Dactyloidae, Iguania, Sauria, Squamata (lizards)
Anolis sierramaestrae	N	0	Mayerl et al. 2015	Dactyloidae, Iguania, Sauria, Squamata (lizards)
Anolis singularis	N	0	Mayerl et al. 2015	Dactyloidae, Iguania, Sauria, Squamata (lizards)
Anolis smallwoodi	N	0	Mayerl et al. 2015	Dactyloidae, Iguania, Sauria, Squamata (lizards)
Anolis smaragdinus	N	0	Mayerl et al. 2015	Dactyloidae, Iguania, Sauria, Squamata (lizards)
Anolis sminthus	N	0	Mayerl et al. 2015	Dactyloidae, Iguania, Sauria, Squamata (lizards)
Anolis soinii	N	0	Mayerl et al. 2015	Dactyloidae, Iguania, Sauria, Squamata (lizards)
Anolis solitarius	N	0	Mayerl et al. 2015	Dactyloidae, Iguania, Sauria, Squamata (lizards)
Anolis spectrum	N	0	Mayerl et al. 2015	Dactyloidae, Iguania, Sauria, Squamata (lizards)
Anolis squamulatus	N	0	Mayerl et al. 2015	Dactyloidae, Iguania, Sauria, Squamata (lizards)
Anolis stevepoei	N	0	Mayerl et al. 2015	Dactyloidae, Iguania, Sauria, Squamata (lizards)
Anolis strahmi	N	0	Mayerl et al. 2015	Dactyloidae, Iguania, Sauria, Squamata (lizards)
Anolis stratulus	N	0	Mayerl et al. 2015	Dactyloidae, Iguania, Sauria, Squamata (lizards)
Anolis subocularis	N	0	Mayerl et al. 2015	Dactyloidae, Iguania, Sauria, Squamata (lizards)
Anolis sulcifrons	N	0	Mayerl et al. 2015	Dactyloidae, Iguania, Sauria, Squamata (lizards)
Anolis tandai	N	0	Mayerl et al. 2015	Dactyloidae, Iguania, Sauria, Squamata (lizards)
Anolis taylori	N	0	Mayerl et al. 2015	Dactyloidae, Iguania, Sauria, Squamata (lizards)
Anolis tenorioensis	N	0	Mayerl et al. 2015	Dactyloidae, Iguania, Sauria, Squamata (lizards)
Anolis terraealtae	N	0	Mayerl et al. 2015	Dactyloidae, Iguania, Sauria, Squamata (lizards)
Anolis terueli	N	0	Mayerl et al. 2015	Dactyloidae, Iguania, Sauria, Squamata (lizards)
Anolis tetarii	N	0	Mayerl et al. 2015	Dactyloidae, Iguania, Sauria, Squamata (lizards)
Anolis tigrinus	N	0	Mayerl et al. 2015	Dactyloidae, Iguania, Sauria, Squamata (lizards)
Anolis toldo	N	0	Mayerl et al. 2015	Dactyloidae, Iguania, Sauria, Squamata (lizards)
Anolis tolimensis	N	0	Mayerl et al. 2015	Dactyloidae, Iguania, Sauria, Squamata (lizards)
Anolis townsendi	N	0	Mayerl et al. 2015	Dactyloidae, Iguania, Sauria, Squamata (lizards)
Anolis trachyderma	N	0	Mayerl et al. 2015	Dactyloidae, Iguania, Sauria, Squamata (lizards)
Anolis transversalis	N	0	Mayerl et al. 2015	Dactyloidae, Iguania, Sauria, Squamata (lizards)
Anolis trinitatis	N	0	Mayerl et al. 2015	Dactyloidae, Iguania, Sauria, Squamata (lizards)
Anolis triumphalis	N	0	Mayerl et al. 2015	Dactyloidae, Iguania, Sauria, Squamata (lizards)
Anolis tropidogaster	N	0	Mayerl et al. 2015	Dactyloidae, Iguania, Sauria, Squamata (lizards)
Anolis tropidolepis	N	0	Mayerl et al. 2015	Dactyloidae, Iguania, Sauria, Squamata (lizards)
Anolis tropidonotus	N	0	Mayerl et al. 2015	Dactyloidae, Iguania, Sauria, Squamata (lizards)
Anolis umbrivagus	N	0	Mayerl et al. 2015	Dactyloidae, Iguania, Sauria, Squamata (lizards)
Anolis uniformis	N	0	Mayerl et al. 2015	Dactyloidae, Iguania, Sauria, Squamata (lizards)
Anolis unilobatus	N	0	Mayerl et al. 2015	Dactyloidae, Iguania, Sauria, Squamata (lizards)
Anolis utilensis	N	0	Mayerl et al. 2015	Dactyloidae, Iguania, Sauria, Squamata (lizards)
Anolis valencienni	N	0	Mayerl et al. 2015	Dactyloidae, Iguania, Sauria, Squamata (lizards)
Anolis vanidicus	N	0	Mayerl et al. 2015	Dactyloidae, Iguania, Sauria, Squamata (lizards)
Anolis vanzolinii	N	0	Mayerl et al. 2015	Dactyloidae, Iguania, Sauria, Squamata (lizards)
Anolis vaupesianus	N	0	Mayerl et al. 2015	Dactyloidae, Iguania, Sauria, Squamata (lizards)
Anolis ventrimaculatus	N	0	Mayerl et al. 2015	Dactyloidae, Iguania, Sauria, Squamata (lizards)
Anolis vermiculatus	N	0	Mayerl et al. 2015	Dactyloidae, Iguania, Sauria, Squamata (lizards)
Anolis vescus	N	0	Mayerl et al. 2015	Dactyloidae, Iguania, Sauria, Squamata (lizards)
Anolis vicarius	N	0	Mayerl et al. 2015	Dactyloidae, Iguania, Sauria, Squamata (lizards)
Anolis villai	N	0	Mayerl et al. 2015	Dactyloidae, Iguania, Sauria, Squamata (lizards)
Anolis vittigerus	N	0	Mayerl et al. 2015	Dactyloidae, Iguania, Sauria, Squamata (lizards)
Anolis wampuensis	N	0	Mayerl et al. 2015	Dactyloidae, Iguania, Sauria, Squamata (lizards)
Anolis wattsi	N	0	Mayerl et al. 2015	Dactyloidae, Iguania, Sauria, Squamata (lizards)
Anolis websteri	N	0	Mayerl et al. 2015	Dactyloidae, Iguania, Sauria, Squamata (lizards)
Anolis wellbornae	N	0	Mayerl et al. 2015	Dactyloidae, Iguania, Sauria, Squamata (lizards)
Anolis wermuthi	N	0	Mayerl et al. 2015	Dactyloidae, Iguania, Sauria, Squamata (lizards)
Anolis whitemani	N	0	Mayerl et al. 2015	Dactyloidae, Iguania, Sauria, Squamata (lizards)
Anolis williamsii	N	0	Mayerl et al. 2015	Dactyloidae, Iguania, Sauria, Squamata (lizards)
Anolis williamsmittermeierorum	N	0	Mayerl et al. 2015	Dactyloidae, Iguania, Sauria, Squamata (lizards)
Anolis woodi	N	0	Mayerl et al. 2015	Dactyloidae, Iguania, Sauria, Squamata (lizards)
Anolis yoroensis	N	0	Mayerl et al. 2015	Dactyloidae, Iguania, Sauria, Squamata (lizards)
Anolis zapotecorum	N	0	Mayerl et al. 2015	Dactyloidae, Iguania, Sauria, Squamata (lizards)
Anolis zeus	N	0	Mayerl et al. 2015	Dactyloidae, Iguania, Sauria, Squamata (lizards)
Anomalopus brevicollis	N	0	Mayerl et al. 2015	Scincidae, Sphenomorphinae, Scincoidea, Sauria, Squamata (lizards)
Anomalopus gowi	N	0	Mayerl et al. 2015	Scincidae, Sphenomorphinae, Scincoidea, Sauria, Squamata (lizards)
Anomalopus leuckartii	N	0	Mayerl et al. 2015	Scincidae, Sphenomorphinae, Scincoidea, Sauria, Squamata (lizards)
Anomalopus mackayi	N	0	Mayerl et al. 2015	Scincidae, Sphenomorphinae, Scincoidea, Sauria, Squamata (lizards)
Anomalopus pluto	N	0	Mayerl et al. 2015	Scincidae, Sphenomorphinae, Scincoidea, Sauria, Squamata (lizards)
Anomalopus swansoni	N	0	Mayerl et al. 2015	Scincidae, Sphenomorphinae, Scincoidea, Sauria, Squamata (lizards)
Anomalopus verreauxi	N	0	Mayerl et al. 2015	Scincidae, Sphenomorphinae, Scincoidea, Sauria, Squamata (lizards)
Anotosaura collaris	B	7	Rodrigues et al. 2013	Gymnophthalmidae (Ecpleopinae), Sauria, Lacertoidea, Squamata (lizards)
Anotosaura vanzolinia	B	8.5	Rodrigues et al. 2013	Gymnophthalmidae (Ecpleopinae), Sauria, Lacertoidea, Squamata (lizards)
Apathya cappadocica	F	29	Baeckens et al. 2014	Lacertidae, Sauria, Lacertoidea, Squamata (lizards)
Aphaniotis fusca	N	0	Ananjeva 1997; Ananjeva & Stuart 2001; Hoser 2014	Agamidae (Draconinae), Sauria, Iguania, Squamata (lizards)
Aprasia aurita	N	0	Kluge 1974; Kluge & Nussbaum 1995	Pygopodidae, Gekkota, Sauria, Squamata (lizards)
Aprasia clairae	N	0	Cogger 2014	Pygopodidae, Gekkota, Sauria, Squamata (lizards)
Aprasia haroldi	N	0	Cogger 2014	Pygopodidae, Gekkota, Sauria, Squamata (lizards)
Aprasia inaurita	N	0	Kluge 1974; Kluge & Nussbaum 1995	Pygopodidae, Gekkota, Sauria, Squamata (lizards)
Aprasia litorea	N	0	Cogger 2014	Pygopodidae, Gekkota, Sauria, Squamata (lizards)
Aprasia parapulchella	N	0	Kluge 1974; Kluge & Nussbaum 1995	Pygopodidae, Gekkota, Sauria, Squamata (lizards)
Aprasia picturata	N	0	Kluge 1974; Kluge & Nussbaum 1995	Pygopodidae, Gekkota, Sauria, Squamata (lizards)
Aprasia pseudopulchella	N	0	Kluge 1974; Kluge & Nussbaum 1995	Pygopodidae, Gekkota, Sauria, Squamata (lizards)
Aprasia pulchella	N	0	Kluge 1974; Kluge & Nussbaum 1995	Pygopodidae, Gekkota, Sauria, Squamata (lizards)
Aprasia repens	N	0	Kluge 1974; Kluge & Nussbaum 1995	Pygopodidae, Gekkota, Sauria, Squamata (lizards)
Aprasia rostrata	N	0	Cogger 2014	Pygopodidae, Gekkota, Sauria, Squamata (lizards)
Aprasia smithi	N	0	Kluge 1974; Kluge & Nussbaum 1995	Pygopodidae, Gekkota, Sauria, Squamata (lizards)
Aprasia striolata	N	0	Kluge 1974; Kluge & Nussbaum 1995	Pygopodidae, Gekkota, Sauria, Squamata (lizards)
Archaeolacerta bedriagae	F	46	Baeckens et al. 2014	Lacertidae, Sauria, Lacertoidea, Squamata (lizards)
Archaius tigris	N	0	Mayerl et al. 2015	Chamaeleonidae, Sauria, Iguania, Squamata (lizards)
Aristelliger barbouri	N	0	Mayerl et al. 2015	Sphaerodactylidae, Gekkota, Sauria, Squamata (lizards: geckos)
Aristelliger cochranae	N	0	Mayerl et al. 2015	Sphaerodactylidae, Gekkota, Sauria, Squamata (lizards: geckos)
Aristelliger expectatus	N	0	Mayerl et al. 2015	Sphaerodactylidae, Gekkota, Sauria, Squamata (lizards: geckos)
Aristelliger georgeensis	N	0	Mayerl et al. 2015	Sphaerodactylidae, Gekkota, Sauria, Squamata (lizards: geckos)
Aristelliger hechti	N	0	Mayerl et al. 2015	Sphaerodactylidae, Gekkota, Sauria, Squamata (lizards: geckos)
Aristelliger lar	N	0	Mayerl et al. 2015	Sphaerodactylidae, Gekkota, Sauria, Squamata (lizards: geckos)
Aristelliger praesignis	N	0	Mayerl et al. 2015	Sphaerodactylidae, Gekkota, Sauria, Squamata (lizards: geckos)
Aristelliger reyesi	N	0	Mayerl et al. 2015	Sphaerodactylidae, Gekkota, Sauria, Squamata (lizards: geckos)
Arthrosaura kockii	B	22	Avila-Pirés 1995	Gymnophthalmidae (Ecpleopinae), Sauria, Lacertoidea, Squamata (lizards)
Arthrosaura reticulata	B	14	Avila-Pirés 1995	Gymnophthalmidae (Ecpleopinae), Sauria, Lacertoidea, Squamata (lizards)
Asaccus andersoni	N	0	Mayerl et al. 2015	Phyllodactylidae, Gekkota, Sauria, Squamata (lizards: geckos)
Asaccus barani	N	0	Mayerl et al. 2015	Phyllodactylidae, Gekkota, Sauria, Squamata (lizards: geckos)
Asaccus caudivolvulus	N	0	Mayerl et al. 2015	Phyllodactylidae, Gekkota, Sauria, Squamata (lizards: geckos)
Asaccus elisae	N	0	Mayerl et al. 2015	Phyllodactylidae, Gekkota, Sauria, Squamata (lizards: geckos)
Asaccus gallagheri	N	0	Mayerl et al. 2015	Phyllodactylidae, Gekkota, Sauria, Squamata (lizards: geckos)
Asaccus granularis	N	0	Mayerl et al. 2015	Phyllodactylidae, Gekkota, Sauria, Squamata (lizards: geckos)
Asaccus griseonotus	N	0	Mayerl et al. 2015	Phyllodactylidae, Gekkota, Sauria, Squamata (lizards: geckos)
Asaccus iranicus	N	0	Mayerl et al. 2015	Phyllodactylidae, Gekkota, Sauria, Squamata (lizards: geckos)
Asaccus kermanshahensis	N	0	Mayerl et al. 2015	Phyllodactylidae, Gekkota, Sauria, Squamata (lizards: geckos)
Asaccus kurdistanensis	N	0	Mayerl et al. 2015	Phyllodactylidae, Gekkota, Sauria, Squamata (lizards: geckos)
Asaccus montanus	N	0	Mayerl et al. 2015	Phyllodactylidae, Gekkota, Sauria, Squamata (lizards: geckos)
Asaccus nasrullahi	N	0	Mayerl et al. 2015	Phyllodactylidae, Gekkota, Sauria, Squamata (lizards: geckos)
Asaccus platyrhynchus	N	0	Mayerl et al. 2015	Phyllodactylidae, Gekkota, Sauria, Squamata (lizards: geckos)
Asaccus saffinae	N	0	Mayerl et al. 2015	Phyllodactylidae, Gekkota, Sauria, Squamata (lizards: geckos)
Asaccus tangestanensis	N	0	Mayerl et al. 2015	Phyllodactylidae, Gekkota, Sauria, Squamata (lizards: geckos)
Asaccus zagrosicus	N	0	Mayerl et al. 2015	Phyllodactylidae, Gekkota, Sauria, Squamata (lizards: geckos)
Aspidoscelis ceralbensis	F	33	Grismer 2002	Teiidae, Sauria, Lacertoidea, Squamata (lizards)
Aspidoscelis danheimae	F	33	Grismer 2002	Teiidae, Sauria, Lacertoidea, Squamata (lizards)
Aspidoscelis deppii	F	36.5	Savage 2002	Teiidae, Sauria, Lacertoidea, Squamata (lizards)
Aspidoscelis gularis	F	37	Smith 1995	Teiidae, Sauria, Lacertoidea, Squamata (lizards)
Aspidoscelis hyperythra	F	34	Grismer 2002	Teiidae, Sauria, Lacertoidea, Squamata (lizards)
Aspidoscelis labialis	F	24	Grismer 2002	Teiidae, Sauria, Lacertoidea, Squamata (lizards)
Aspidoscelis picta	F	36	Grismer 2002	Teiidae, Sauria, Lacertoidea, Squamata (lizards)
Aspidoscelis scalaris	F	38.5	Walker et al. 2001	Teiidae, Sauria, Lacertoidea, Squamata (lizards)
Aspidoscelis tesselata	F	42	Smith 1995	Teiidae, Sauria, Lacertoidea, Squamata (lizards)
Aspidoscelis tigris	F	43	Grismer 2002	Teiidae, Sauria, Lacertoidea, Squamata (lizards)
Aspronema cochabambae	N	0	Mayerl et al. 2015	Scincidae, Mabuyinae, Scincoidea, Sauria, Squamata (lizards)
Aspronema dorsivittatum	N	0	Mayerl et al. 2015	Scincidae, Mabuyinae, Scincoidea, Sauria, Squamata (lizards)
Asymblepharus alaicus	N	0	Mayerl et al. 2015	Scincidae, Sphenomorphinae, Scincoidea, Sauria, Squamata (lizards)
Asymblepharus eremchenkoi	N	0	Mayerl et al. 2015	Scincidae, Sphenomorphinae, Scincoidea, Sauria, Squamata (lizards)
Asymblepharus himalayanus	N	0	Mayerl et al. 2015	Scincidae, Sphenomorphinae, Scincoidea, Sauria, Squamata (lizards)
Asymblepharus ladacensis	N	0	Mayerl et al. 2015	Scincidae, Sphenomorphinae, Scincoidea, Sauria, Squamata (lizards)
Asymblepharus mahabharatus	N	0	Mayerl et al. 2015	Scincidae, Sphenomorphinae, Scincoidea, Sauria, Squamata (lizards)
Asymblepharus nepalensis	N	0	Mayerl et al. 2015	Scincidae, Sphenomorphinae, Scincoidea, Sauria, Squamata (lizards)
Asymblepharus sikimmensis	N	0	Mayerl et al. 2015	Scincidae, Sphenomorphinae, Scincoidea, Sauria, Squamata (lizards)
Asymblepharus tragbulense	N	0	Mayerl et al. 2015	Scincidae, Sphenomorphinae, Scincoidea, Sauria, Squamata (lizards)
Ateuchosaurus chinensis	N	0	Mayerl et al. 2015	Scincidae, Scincinae (Ateuchosauridae), Scincoidea, Sauria, Squamata (lizards)
Ateuchosaurus pellopleurus	N	0	Mayerl et al. 2015	Scincidae, Scincinae (Ateuchosauridae), Scincoidea, Sauria, Squamata (lizards)
Atlantolacerta andreanskyi	F	28	Baeckens et al. 2014	Lacertidae, Sauria, Lacertoidea, Squamata (lizards)
Aurivela longicauda	F	33	Cei 1993	Teiidae, Sauria, Lacertoidea, Squamata (lizards)
Australolacerta australis	F	35	Baeckens et al. 2014	Lacertidae, Sauria, Lacertoidea, Squamata (lizards)
Bachia dorbignyi	P	3	Avila-Pirés 1995	Gymnophthalmidae (Cercosaurinae), Sauria, Lacertoidea, Squamata (lizards)
Bachia flavescens	P	4	Avila-Pirés 1995	Gymnophthalmidae (Cercosaurinae), Sauria, Lacertoidea, Squamata (lizards)
Bachia panoplia	B	4.5	Avila-Pirés 1995	Gymnophthalmidae (Cercosaurinae), Sauria, Lacertoidea, Squamata (lizards)
Bachia peruana	P	0.5	Avila-Pirés 1995	Gymnophthalmidae (Cercosaurinae), Sauria, Lacertoidea, Squamata (lizards)
Barisia ciliaris	N	0	Mayerl et al. 2015	Anguidae (Gerrhonotinae), Diploglossa, Anguimorpha, Sauria, Squamata (lizards)
Barisia herrerae	N	0	Mayerl et al. 2015	Anguidae (Gerrhonotinae), Diploglossa, Anguimorpha, Sauria, Squamata (lizards)
Barisia imbricata	N	0	Mayerl et al. 2015	Anguidae (Gerrhonotinae), Diploglossa, Anguimorpha, Sauria, Squamata (lizards)
Barisia jonesi	N	0	Mayerl et al. 2015	Anguidae (Gerrhonotinae), Diploglossa, Anguimorpha, Sauria, Squamata (lizards)
Barisia levicollis	N	0	Mayerl et al. 2015	Anguidae (Gerrhonotinae), Diploglossa, Anguimorpha, Sauria, Squamata (lizards)
Barisia planifrons	N	0	Mayerl et al. 2015	Anguidae (Gerrhonotinae), Diploglossa, Anguimorpha, Sauria, Squamata (lizards)
Barisia rudicollis	N	0	Mayerl et al. 2015	Anguidae (Gerrhonotinae), Diploglossa, Anguimorpha, Sauria, Squamata (lizards)
Barkudia insularis	N	0	Mayerl et al. 2015	Scincidae, Scincinae, Scincoidea, Sauria, Squamata (lizards)
Barkudia melanosticta	N	0	Mayerl et al. 2015	Scincidae, Scincinae, Scincoidea, Sauria, Squamata (lizards)
Basiliscus basiliscus	N	0	Mayerl et al. 2015	Corytophanidae, Iguania, Sauria, Squamata (lizards)
Basiliscus galeritus	N	0	Mayerl et al. 2015	Corytophanidae, Iguania, Sauria, Squamata (lizards)
Basiliscus plumifrons	N	0	Mayerl et al. 2015	Corytophanidae, Iguania, Sauria, Squamata (lizards)
Basiliscus vittatus	N	0	Mayerl et al. 2015	Corytophanidae, Iguania, Sauria, Squamata (lizards)
Bassiana duperreyi	N	0	Mayerl et al. 2015	Scincidae, Eugongylinae, Scincoidea, Sauria, Squamata (lizards)
Bassiana platynota	N	0	Mayerl et al. 2015	Scincidae, Eugongylinae, Scincoidea, Sauria, Squamata (lizards)
Bassiana trilineata	N	0	Mayerl et al. 2015	Scincidae, Eugongylinae, Scincoidea, Sauria, Squamata (lizards)
Bavayia crassicollis	P	25	Bauer et al. 2012a	Diplodactylidae, Gekkota, Sauria, Squamata (lizards: geckos)
Bavayia cyclura	P	27.5	Bauer et al. 2012a	Diplodactylidae, Gekkota, Sauria, Squamata (lizards: geckos)
Bavayia montana	P	32.5	Bauer et al. 2012a	Diplodactylidae, Gekkota, Sauria, Squamata (lizards: geckos)
Bavayia nubila	P	18	Bauer et al. 2012a	Diplodactylidae, Gekkota, Sauria, Squamata (lizards: geckos)
Bavayia robusta	P	25.5	Bauer et al. 2012a	Diplodactylidae, Gekkota, Sauria, Squamata (lizards: geckos)
Bellatorias frerei	N	0	Mayerl et al. 2015	Scincidae, Egerniinae, Scincoidea, Sauria, Squamata (lizards)
Bellatorias major	N	0	Mayerl et al. 2015	Scincidae, Egerniinae, Scincoidea, Sauria, Squamata (lizards)
Bellatorias obiri	N	0	Mayerl et al. 2015	Scincidae, Egerniinae, Scincoidea, Sauria, Squamata (lizards)
Bipes biporus	P	2	Grismer 2002	Bipedidae, Amphisbaenia, Lacertoidea, Squamata
Blaesodactylus antongilensis	N	0	Kluge & Nussbaum 1995	Gekkonidae, Gekkota, Sauria, Squamata (lizards: geckos)
Blaesodactylus boivini	N	0	Kluge & Nussbaum 1995	Gekkonidae, Gekkota, Sauria, Squamata (lizards: geckos)
Blaesodactylus sakalava	N	0	Kluge & Nussbaum 1995	Gekkonidae, Gekkota, Sauria, Squamata (lizards: geckos)
Blanus alexandri	P	3	Sindaco et al. 2014	Blanidae, Amphisbaenia, Lacertoidea, Squamata
Blanus cinereus	P	6	Baeckens et al. 2014	Blanidae, Amphisbaenia, Lacertoidea, Squamata
Blanus mariae	P	6	Baeckens et al. 2014	Blanidae, Amphisbaenia, Lacertoidea, Squamata
Blanus mettetali	P	9	González-Fernández & García-Díez 2013	Blanidae, Amphisbaenia, Lacertoidea, Squamata
Blanus tingitanus	P	6	González-Fernández & García-Díez 2014	Blanidae, Amphisbaenia, Lacertoidea, Squamata
Brachylophus fasciatus	N	0	Estes & Camp 1988; Etheridge & de Quieroz 1988	Iguanidae, Iguania, Sauria, Squamata (lizards)
Brachylophus vitiensis	N	0	Estes & Camp 1988; Etheridge & de Quieroz 1988; Vitt & Caldwell 2014	Iguanidae, Iguania, Sauria, Squamata (lizards)
Brachymeles apus	N	0	Mayerl et al. 2015	Scincidae, Scincinae, Scincoidea, Sauria, Squamata (lizards)
Brachymeles bicolandia	N	0	Mayerl et al. 2015	Scincidae, Scincinae, Scincoidea, Sauria, Squamata (lizards)
Brachymeles bicolor	N	0	Mayerl et al. 2015	Scincidae, Scincinae, Scincoidea, Sauria, Squamata (lizards)
Brachymeles boholensis	N	0	Mayerl et al. 2015	Scincidae, Scincinae, Scincoidea, Sauria, Squamata (lizards)
Brachymeles bonitae	N	0	Mayerl et al. 2015	Scincidae, Scincinae, Scincoidea, Sauria, Squamata (lizards)
Brachymeles boulengeri	N	0	Mayerl et al. 2015	Scincidae, Scincinae, Scincoidea, Sauria, Squamata (lizards)
Brachymeles brevidactylus	N	0	Mayerl et al. 2015	Scincidae, Scincinae, Scincoidea, Sauria, Squamata (lizards)
Brachymeles cebuensis	N	0	Mayerl et al. 2015	Scincidae, Scincinae, Scincoidea, Sauria, Squamata (lizards)
Brachymeles cobos	N	0	Mayerl et al. 2015	Scincidae, Scincinae, Scincoidea, Sauria, Squamata (lizards)
Brachymeles elerae	N	0	Mayerl et al. 2015	Scincidae, Scincinae, Scincoidea, Sauria, Squamata (lizards)
Brachymeles gracilis	N	0	Mayerl et al. 2015	Scincidae, Scincinae, Scincoidea, Sauria, Squamata (lizards)
Brachymeles hilong	N	0	Mayerl et al. 2015	Scincidae, Scincinae, Scincoidea, Sauria, Squamata (lizards)
Brachymeles isangdaliri	N	0	Mayerl et al. 2015	Scincidae, Scincinae, Scincoidea, Sauria, Squamata (lizards)
Brachymeles kadwa	N	0	Mayerl et al. 2015	Scincidae, Scincinae, Scincoidea, Sauria, Squamata (lizards)
Brachymeles libayani	N	0	Mayerl et al. 2015	Scincidae, Scincinae, Scincoidea, Sauria, Squamata (lizards)
Brachymeles lukbani	N	0	Mayerl et al. 2015	Scincidae, Scincinae, Scincoidea, Sauria, Squamata (lizards)
Brachymeles makusog	N	0	Mayerl et al. 2015	Scincidae, Scincinae, Scincoidea, Sauria, Squamata (lizards)
Brachymeles mapalanggaon	N	0	Mayerl et al. 2015	Scincidae, Scincinae, Scincoidea, Sauria, Squamata (lizards)
Brachymeles mindorensis	N	0	Mayerl et al. 2015	Scincidae, Scincinae, Scincoidea, Sauria, Squamata (lizards)
Brachymeles minimus	N	0	Mayerl et al. 2015	Scincidae, Scincinae, Scincoidea, Sauria, Squamata (lizards)
Brachymeles miriamae	N	0	Mayerl et al. 2015	Scincidae, Scincinae, Scincoidea, Sauria, Squamata (lizards)
Brachymeles muntingkamay	N	0	Mayerl et al. 2015	Scincidae, Scincinae, Scincoidea, Sauria, Squamata (lizards)
Brachymeles orientalis	N	0	Mayerl et al. 2015	Scincidae, Scincinae, Scincoidea, Sauria, Squamata (lizards)
Brachymeles paeforum	N	0	Mayerl et al. 2015	Scincidae, Scincinae, Scincoidea, Sauria, Squamata (lizards)
Brachymeles pathfinderi	N	0	Mayerl et al. 2015	Scincidae, Scincinae, Scincoidea, Sauria, Squamata (lizards)
Brachymeles samad	N	0	Mayerl et al. 2015	Scincidae, Scincinae, Scincoidea, Sauria, Squamata (lizards)
Brachymeles samarensis	N	0	Mayerl et al. 2015	Scincidae, Scincinae, Scincoidea, Sauria, Squamata (lizards)
Brachymeles schadenbergi	N	0	Mayerl et al. 2015	Scincidae, Scincinae, Scincoidea, Sauria, Squamata (lizards)
Brachymeles suluensis	N	0	Mayerl et al. 2015	Scincidae, Scincinae, Scincoidea, Sauria, Squamata (lizards)
Brachymeles talinis	N	0	Mayerl et al. 2015	Scincidae, Scincinae, Scincoidea, Sauria, Squamata (lizards)
Brachymeles taylori	N	0	Mayerl et al. 2015	Scincidae, Scincinae, Scincoidea, Sauria, Squamata (lizards)
Brachymeles tiboliorum	N	0	Mayerl et al. 2015	Scincidae, Scincinae, Scincoidea, Sauria, Squamata (lizards)
Brachymeles tridactylus	N	0	Mayerl et al. 2015	Scincidae, Scincinae, Scincoidea, Sauria, Squamata (lizards)
Brachymeles tungaoi	N	0	Mayerl et al. 2015	Scincidae, Scincinae, Scincoidea, Sauria, Squamata (lizards)
Brachymeles vermis	N	0	Mayerl et al. 2015	Scincidae, Scincinae, Scincoidea, Sauria, Squamata (lizards)
Brachymeles vindumi	N	0	Mayerl et al. 2015	Scincidae, Scincinae, Scincoidea, Sauria, Squamata (lizards)
Brachymeles vulcani	N	0	Mayerl et al. 2015	Scincidae, Scincinae, Scincoidea, Sauria, Squamata (lizards)
Brachymeles wrighti	N	0	Mayerl et al. 2015	Scincidae, Scincinae, Scincoidea, Sauria, Squamata (lizards)
Bradypodion atromontanum	N	0	Mayerl et al. 2015	Chamaeleonidae, Sauria, Iguania, Squamata (lizards)
Bradypodion caeruleogula	N	0	Mayerl et al. 2015	Chamaeleonidae, Sauria, Iguania, Squamata (lizards)
Bradypodion caffer	N	0	Mayerl et al. 2015	Chamaeleonidae, Sauria, Iguania, Squamata (lizards)
Bradypodion damaranum	N	0	Mayerl et al. 2015	Chamaeleonidae, Sauria, Iguania, Squamata (lizards)
Bradypodion dracomontanum	N	0	Mayerl et al. 2015	Chamaeleonidae, Sauria, Iguania, Squamata (lizards)
Bradypodion gutturale	N	0	Mayerl et al. 2015	Chamaeleonidae, Sauria, Iguania, Squamata (lizards)
Bradypodion kentanicum	N	0	Mayerl et al. 2015	Chamaeleonidae, Sauria, Iguania, Squamata (lizards)
Bradypodion melanocephalum	N	0	Mayerl et al. 2015	Chamaeleonidae, Sauria, Iguania, Squamata (lizards)
Bradypodion nemorale	N	0	Mayerl et al. 2015	Chamaeleonidae, Sauria, Iguania, Squamata (lizards)
Bradypodion ngomeense	N	0	Mayerl et al. 2015	Chamaeleonidae, Sauria, Iguania, Squamata (lizards)
Bradypodion occidentale	N	0	Mayerl et al. 2015	Chamaeleonidae, Sauria, Iguania, Squamata (lizards)
Bradypodion pumilum	N	0	Mayerl et al. 2015	Chamaeleonidae, Sauria, Iguania, Squamata (lizards)
Bradypodion setaroi	N	0	Mayerl et al. 2015	Chamaeleonidae, Sauria, Iguania, Squamata (lizards)
Bradypodion taeniabronchum	N	0	Mayerl et al. 2015	Chamaeleonidae, Sauria, Iguania, Squamata (lizards)
Bradypodion thamnobates	N	0	Mayerl et al. 2015	Chamaeleonidae, Sauria, Iguania, Squamata (lizards)
Bradypodion transvaalense	N	0	Mayerl et al. 2015	Chamaeleonidae, Sauria, Iguania, Squamata (lizards)
Bradypodion ventrale	N	0	Mayerl et al. 2015	Chamaeleonidae, Sauria, Iguania, Squamata (lizards)
Brasiliscincus agilis	N	0	Mayerl et al. 2015	Scincidae, Mabuyinae, Scincoidea, Sauria, Squamata (lizards)
Brasiliscincus caissara	N	0	Mayerl et al. 2015	Scincidae, Mabuyinae, Scincoidea, Sauria, Squamata (lizards)
Brasiliscincus heathi	N	0	Mayerl et al. 2015	Scincidae, Mabuyinae, Scincoidea, Sauria, Squamata (lizards)
Broadleysaurus major	F	26	Bates et al. 2013	Gerrhosauridae, Scincoidea, Sauria, Squamata (lizards)
Bronchocela cristatella	N	0	Ananjeva 1997; Ananjeva & Stuart 2001; Diong and Lim (1998)	Agamidae (Draconinae), Sauria, Iguania, Squamata (lizards)
Brookesia ambreensis	N	0	Mayerl et al. 2015	Chamaeleonidae, Sauria, Iguania, Squamata (lizards)
Brookesia antakarana	N	0	Mayerl et al. 2015	Chamaeleonidae, Sauria, Iguania, Squamata (lizards)
Brookesia bekolosy	N	0	Mayerl et al. 2015	Chamaeleonidae, Sauria, Iguania, Squamata (lizards)
Brookesia betschi	N	0	Mayerl et al. 2015	Chamaeleonidae, Sauria, Iguania, Squamata (lizards)
Brookesia bonsi	N	0	Mayerl et al. 2015	Chamaeleonidae, Sauria, Iguania, Squamata (lizards)
Brookesia brunoi	N	0	Mayerl et al. 2015	Chamaeleonidae, Sauria, Iguania, Squamata (lizards)
Brookesia brygooi	N	0	Mayerl et al. 2015	Chamaeleonidae, Sauria, Iguania, Squamata (lizards)
Brookesia confidens	N	0	Mayerl et al. 2015	Chamaeleonidae, Sauria, Iguania, Squamata (lizards)
Brookesia decaryi	N	0	Mayerl et al. 2015	Chamaeleonidae, Sauria, Iguania, Squamata (lizards)
Brookesia dentata	N	0	Mayerl et al. 2015	Chamaeleonidae, Sauria, Iguania, Squamata (lizards)
Brookesia desperata	N	0	Mayerl et al. 2015	Chamaeleonidae, Sauria, Iguania, Squamata (lizards)
Brookesia ebenaui	N	0	Mayerl et al. 2015	Chamaeleonidae, Sauria, Iguania, Squamata (lizards)
Brookesia exarmata	N	0	Mayerl et al. 2015	Chamaeleonidae, Sauria, Iguania, Squamata (lizards)
Brookesia griveaudi	N	0	Mayerl et al. 2015	Chamaeleonidae, Sauria, Iguania, Squamata (lizards)
Brookesia karchei	N	0	Mayerl et al. 2015	Chamaeleonidae, Sauria, Iguania, Squamata (lizards)
Brookesia lambertoni	N	0	Mayerl et al. 2015	Chamaeleonidae, Sauria, Iguania, Squamata (lizards)
Brookesia lineata	N	0	Mayerl et al. 2015	Chamaeleonidae, Sauria, Iguania, Squamata (lizards)
Brookesia micra	N	0	Mayerl et al. 2015	Chamaeleonidae, Sauria, Iguania, Squamata (lizards)
Brookesia minima	N	0	Mayerl et al. 2015	Chamaeleonidae, Sauria, Iguania, Squamata (lizards)
Brookesia perarmata	N	0	Mayerl et al. 2015	Chamaeleonidae, Sauria, Iguania, Squamata (lizards)
Brookesia peyrierasi	N	0	Mayerl et al. 2015	Chamaeleonidae, Sauria, Iguania, Squamata (lizards)
Brookesia ramanantsoai	N	0	Mayerl et al. 2015	Chamaeleonidae, Sauria, Iguania, Squamata (lizards)
Brookesia stumpffi	N	0	Mayerl et al. 2015	Chamaeleonidae, Sauria, Iguania, Squamata (lizards)
Brookesia superciliaris	N	0	Mayerl et al. 2015	Chamaeleonidae, Sauria, Iguania, Squamata (lizards)
Brookesia therezieni	N	0	Mayerl et al. 2015	Chamaeleonidae, Sauria, Iguania, Squamata (lizards)
Brookesia thieli	N	0	Mayerl et al. 2015	Chamaeleonidae, Sauria, Iguania, Squamata (lizards)
Brookesia tristis	N	0	Mayerl et al. 2015	Chamaeleonidae, Sauria, Iguania, Squamata (lizards)
Brookesia tuberculata	N	0	Mayerl et al. 2015	Chamaeleonidae, Sauria, Iguania, Squamata (lizards)
Brookesia vadoni	N	0	Mayerl et al. 2015	Chamaeleonidae, Sauria, Iguania, Squamata (lizards)
Brookesia valerieae	N	0	Mayerl et al. 2015	Chamaeleonidae, Sauria, Iguania, Squamata (lizards)
Bufoniceps laungwalaensis	N	0	Arnold 1992	Agamidae (Agaminae), Sauria, Iguania, Squamata (lizards)
Caledoniscincus aquilonius	N	0	Mayerl et al. 2015	Scincidae, Eugongylinae, Scincoidea, Sauria, Squamata (lizards)
Caledoniscincus atropunctatus	N	0	Mayerl et al. 2015	Scincidae, Eugongylinae, Scincoidea, Sauria, Squamata (lizards)
Caledoniscincus auratus	N	0	Mayerl et al. 2015	Scincidae, Eugongylinae, Scincoidea, Sauria, Squamata (lizards)
Caledoniscincus austrocaledonicus	N	0	Mayerl et al. 2015	Scincidae, Eugongylinae, Scincoidea, Sauria, Squamata (lizards)
Caledoniscincus chazeaui	N	0	Mayerl et al. 2015	Scincidae, Eugongylinae, Scincoidea, Sauria, Squamata (lizards)
Caledoniscincus constellatus	N	0	Mayerl et al. 2015	Scincidae, Eugongylinae, Scincoidea, Sauria, Squamata (lizards)
Caledoniscincus cryptos	N	0	Mayerl et al. 2015	Scincidae, Eugongylinae, Scincoidea, Sauria, Squamata (lizards)
Caledoniscincus festivus	N	0	Mayerl et al. 2015	Scincidae, Eugongylinae, Scincoidea, Sauria, Squamata (lizards)
Caledoniscincus haplorhinus	N	0	Mayerl et al. 2015	Scincidae, Eugongylinae, Scincoidea, Sauria, Squamata (lizards)
Caledoniscincus notialis	N	0	Mayerl et al. 2015	Scincidae, Eugongylinae, Scincoidea, Sauria, Squamata (lizards)
Caledoniscincus orestes	N	0	Mayerl et al. 2015	Scincidae, Eugongylinae, Scincoidea, Sauria, Squamata (lizards)
Caledoniscincus pelletieri	N	0	Mayerl et al. 2015	Scincidae, Eugongylinae, Scincoidea, Sauria, Squamata (lizards)
Caledoniscincus renevieri	N	0	Mayerl et al. 2015	Scincidae, Eugongylinae, Scincoidea, Sauria, Squamata (lizards)
Caledoniscincus terma	N	0	Mayerl et al. 2015	Scincidae, Eugongylinae, Scincoidea, Sauria, Squamata (lizards)
Callisaurus draconoides	F	31	Smith 1995	Phrynosomatidae, Phrynosomatinae, Callisaurini; Iguania, Sauria, Squamata (lizards)
Calotes calotes	N	0	Ananjeva 1997; Ananjeva & Stuart 2001; Hoser 2014	Agamidae (Draconinae), Sauria, Iguania, Squamata (lizards)
Calotes ceylonensis	N	0	Ananjeva 1997; Ananjeva & Stuart 2001; Hoser 2014	Agamidae (Draconinae), Sauria, Iguania, Squamata (lizards)
Calotes chincollium	N	0	Ananjeva 1997; Ananjeva & Stuart 2001; Hoser 2014	Agamidae (Draconinae), Sauria, Iguania, Squamata (lizards)
Calotes emma	N	0	Ananjeva 1997; Ananjeva & Stuart 2001; Hoser 2014	Agamidae (Draconinae), Sauria, Iguania, Squamata (lizards)
Calotes htunwini	N	0	Ananjeva 1997; Ananjeva & Stuart 2001; Hoser 2014	Agamidae (Draconinae), Sauria, Iguania, Squamata (lizards)
Calotes irawadi	N	0	Ananjeva 1997; Ananjeva & Stuart 2001; Hoser 2014	Agamidae (Draconinae), Sauria, Iguania, Squamata (lizards)
Calotes liocephalus	N	0	Ananjeva 1997; Ananjeva & Stuart 2001; Hoser 2014	Agamidae (Draconinae), Sauria, Iguania, Squamata (lizards)
Calotes liolepis	N	0	Ananjeva 1997; Ananjeva & Stuart 2001; Hoser 2014	Agamidae (Draconinae), Sauria, Iguania, Squamata (lizards)
Calotes mystaceus	N	0	Ananjeva 1997; Ananjeva & Stuart 2001; Hoser 2014	Agamidae (Draconinae), Sauria, Iguania, Squamata (lizards)
Calotes nigrilabris	N	0	Ananjeva 1997; Ananjeva & Stuart 2001; Hoser 2014	Agamidae (Draconinae), Sauria, Iguania, Squamata (lizards)
Calotes versicolor	N	0	Ananjeva 1997; Ananjeva & Stuart 2001; Hoser 2014	Agamidae (Draconinae), Sauria, Iguania, Squamata (lizards)
Calumma amber	N	0	Mayerl et al. 2015	Chamaeleonidae, Sauria, Iguania, Squamata (lizards)
Calumma ambreense	N	0	Mayerl et al. 2015	Chamaeleonidae, Sauria, Iguania, Squamata (lizards)
Calumma andringitraense	N	0	Mayerl et al. 2015	Chamaeleonidae, Sauria, Iguania, Squamata (lizards)
Calumma boettgeri	N	0	Mayerl et al. 2015	Chamaeleonidae, Sauria, Iguania, Squamata (lizards)
Calumma brevicorne	N	0	Mayerl et al. 2015	Chamaeleonidae, Sauria, Iguania, Squamata (lizards)
Calumma capuroni	N	0	Mayerl et al. 2015	Chamaeleonidae, Sauria, Iguania, Squamata (lizards)
Calumma crypticum	N	0	Mayerl et al. 2015	Chamaeleonidae, Sauria, Iguania, Squamata (lizards)
Calumma cucullatum	N	0	Mayerl et al. 2015	Chamaeleonidae, Sauria, Iguania, Squamata (lizards)
Calumma fallax	N	0	Mayerl et al. 2015	Chamaeleonidae, Sauria, Iguania, Squamata (lizards)
Calumma furcifer	N	0	Mayerl et al. 2015	Chamaeleonidae, Sauria, Iguania, Squamata (lizards)
Calumma gallus	N	0	Mayerl et al. 2015	Chamaeleonidae, Sauria, Iguania, Squamata (lizards)
Calumma gastrotaenia	N	0	Mayerl et al. 2015	Chamaeleonidae, Sauria, Iguania, Squamata (lizards)
Calumma glawi	N	0	Mayerl et al. 2015	Chamaeleonidae, Sauria, Iguania, Squamata (lizards)
Calumma globifer	N	0	Mayerl et al. 2015	Chamaeleonidae, Sauria, Iguania, Squamata (lizards)
Calumma guibei	N	0	Mayerl et al. 2015	Chamaeleonidae, Sauria, Iguania, Squamata (lizards)
Calumma guillaumeti	N	0	Mayerl et al. 2015	Chamaeleonidae, Sauria, Iguania, Squamata (lizards)
Calumma hafahafa	N	0	Mayerl et al. 2015	Chamaeleonidae, Sauria, Iguania, Squamata (lizards)
Calumma hilleniusi	N	0	Mayerl et al. 2015	Chamaeleonidae, Sauria, Iguania, Squamata (lizards)
Calumma jejy	N	0	Mayerl et al. 2015	Chamaeleonidae, Sauria, Iguania, Squamata (lizards)
Calumma linotum	N	0	Mayerl et al. 2015	Chamaeleonidae, Sauria, Iguania, Squamata (lizards)
Calumma malthe	N	0	Mayerl et al. 2015	Chamaeleonidae, Sauria, Iguania, Squamata (lizards)
Calumma marojezense	N	0	Mayerl et al. 2015	Chamaeleonidae, Sauria, Iguania, Squamata (lizards)
Calumma nasutum	N	0	Mayerl et al. 2015	Chamaeleonidae, Sauria, Iguania, Squamata (lizards)
Calumma oshaughnessyi	N	0	Mayerl et al. 2015	Chamaeleonidae, Sauria, Iguania, Squamata (lizards)
Calumma parsonii	N	0	Mayerl et al. 2015	Chamaeleonidae, Sauria, Iguania, Squamata (lizards)
Calumma peltierorum	N	0	Mayerl et al. 2015	Chamaeleonidae, Sauria, Iguania, Squamata (lizards)
Calumma peyrierasi	N	0	Mayerl et al. 2015	Chamaeleonidae, Sauria, Iguania, Squamata (lizards)
Calumma tarzan	N	0	Mayerl et al. 2015	Chamaeleonidae, Sauria, Iguania, Squamata (lizards)
Calumma tsaratananense	N	0	Mayerl et al. 2015	Chamaeleonidae, Sauria, Iguania, Squamata (lizards)
Calumma tsycorne	N	0	Mayerl et al. 2015	Chamaeleonidae, Sauria, Iguania, Squamata (lizards)
Calumma vatosoa	N	0	Mayerl et al. 2015	Chamaeleonidae, Sauria, Iguania, Squamata (lizards)
Calumma vencesi	N	0	Mayerl et al. 2015	Chamaeleonidae, Sauria, Iguania, Squamata (lizards)
Calumma vohibola	N	0	Mayerl et al. 2015	Chamaeleonidae, Sauria, Iguania, Squamata (lizards)
Calyptotis lepidorostrum	N	0	Mayerl et al. 2015	Scincidae, Sphenomorphinae, Scincoidea, Sauria, Squamata (lizards)
Calyptotis ruficauda	N	0	Mayerl et al. 2015	Scincidae, Sphenomorphinae, Scincoidea, Sauria, Squamata (lizards)
Calyptotis scutirostrum	N	0	Mayerl et al. 2015	Scincidae, Sphenomorphinae, Scincoidea, Sauria, Squamata (lizards)
Calyptotis temporalis	N	0	Mayerl et al. 2015	Scincidae, Sphenomorphinae, Scincoidea, Sauria, Squamata (lizards)
Calyptotis thorntonensis	N	0	Mayerl et al. 2015	Scincidae, Sphenomorphinae, Scincoidea, Sauria, Squamata (lizards)
Caparaonia itaiquara	B	19	Rodrigues et al. 2009	Gymnophthalmidae (Gymnophthalminae), Heterodactylini, Sauria, Lacertoidea, Squamata (lizards)
Capitellum mariagalantae	N	0	Mayerl et al. 2015	Scincidae, Mabuyinae, Scincoidea, Sauria, Squamata (lizards)
Capitellum metallicum	N	0	Mayerl et al. 2015	Scincidae, Mabuyinae, Scincoidea, Sauria, Squamata (lizards)
Capitellum parvicruzae	N	0	Mayerl et al. 2015	Scincidae, Mabuyinae, Scincoidea, Sauria, Squamata (lizards)
Carlia aenigma	N	0	Mayerl et al. 2015	Scincidae, Eugongylinae, Scincoidea, Sauria, Squamata (lizards)
Carlia ailanpalai	N	0	Mayerl et al. 2015	Scincidae, Eugongylinae, Scincoidea, Sauria, Squamata (lizards)
Carlia amax	N	0	Mayerl et al. 2015	Scincidae, Eugongylinae, Scincoidea, Sauria, Squamata (lizards)
Carlia aramia	N	0	Mayerl et al. 2015	Scincidae, Eugongylinae, Scincoidea, Sauria, Squamata (lizards)
Carlia babarensis	N	0	Mayerl et al. 2015	Scincidae, Eugongylinae, Scincoidea, Sauria, Squamata (lizards)
Carlia beccarii	N	0	Mayerl et al. 2015	Scincidae, Eugongylinae, Scincoidea, Sauria, Squamata (lizards)
Carlia bicarinata	N	0	Mayerl et al. 2015	Scincidae, Eugongylinae, Scincoidea, Sauria, Squamata (lizards)
Carlia bomberai	N	0	Mayerl et al. 2015	Scincidae, Eugongylinae, Scincoidea, Sauria, Squamata (lizards)
Carlia caesius	N	0	Mayerl et al. 2015	Scincidae, Eugongylinae, Scincoidea, Sauria, Squamata (lizards)
Carlia decora	N	0	Mayerl et al. 2015	Scincidae, Eugongylinae, Scincoidea, Sauria, Squamata (lizards)
Carlia diguliensis	N	0	Mayerl et al. 2015	Scincidae, Eugongylinae, Scincoidea, Sauria, Squamata (lizards)
Carlia dogare	N	0	Mayerl et al. 2015	Scincidae, Eugongylinae, Scincoidea, Sauria, Squamata (lizards)
Carlia eothen	N	0	Mayerl et al. 2015	Scincidae, Eugongylinae, Scincoidea, Sauria, Squamata (lizards)
Carlia fusca	N	0	Mayerl et al. 2015	Scincidae, Eugongylinae, Scincoidea, Sauria, Squamata (lizards)
Carlia gracilis	N	0	Mayerl et al. 2015	Scincidae, Eugongylinae, Scincoidea, Sauria, Squamata (lizards)
Carlia inconnexa	N	0	Mayerl et al. 2015	Scincidae, Eugongylinae, Scincoidea, Sauria, Squamata (lizards)
Carlia jarnoldae	N	0	Mayerl et al. 2015	Scincidae, Eugongylinae, Scincoidea, Sauria, Squamata (lizards)
Carlia johnstonei	N	0	Mayerl et al. 2015	Scincidae, Eugongylinae, Scincoidea, Sauria, Squamata (lizards)
Carlia leucotaenia	N	0	Mayerl et al. 2015	Scincidae, Eugongylinae, Scincoidea, Sauria, Squamata (lizards)
Carlia longipes	N	0	Mayerl et al. 2015	Scincidae, Eugongylinae, Scincoidea, Sauria, Squamata (lizards)
Carlia luctuosa	N	0	Mayerl et al. 2015	Scincidae, Eugongylinae, Scincoidea, Sauria, Squamata (lizards)
Carlia munda	N	0	Mayerl et al. 2015	Scincidae, Eugongylinae, Scincoidea, Sauria, Squamata (lizards)
Carlia mysi	N	0	Mayerl et al. 2015	Scincidae, Eugongylinae, Scincoidea, Sauria, Squamata (lizards)
Carlia nigrauris	N	0	Mayerl et al. 2015	Scincidae, Eugongylinae, Scincoidea, Sauria, Squamata (lizards)
Carlia pectoralis	N	0	Mayerl et al. 2015	Scincidae, Eugongylinae, Scincoidea, Sauria, Squamata (lizards)
Carlia peronii	N	0	Mayerl et al. 2015	Scincidae, Eugongylinae, Scincoidea, Sauria, Squamata (lizards)
Carlia pulla	N	0	Mayerl et al. 2015	Scincidae, Eugongylinae, Scincoidea, Sauria, Squamata (lizards)
Carlia quinquecarinata	N	0	Mayerl et al. 2015	Scincidae, Eugongylinae, Scincoidea, Sauria, Squamata (lizards)
Carlia rhomboidalis	N	0	Mayerl et al. 2015	Scincidae, Eugongylinae, Scincoidea, Sauria, Squamata (lizards)
Carlia rimula	N	0	Mayerl et al. 2015	Scincidae, Eugongylinae, Scincoidea, Sauria, Squamata (lizards)
Carlia rostralis	N	0	Mayerl et al. 2015	Scincidae, Eugongylinae, Scincoidea, Sauria, Squamata (lizards)
Carlia rubigo	N	0	Mayerl et al. 2015	Scincidae, Eugongylinae, Scincoidea, Sauria, Squamata (lizards)
Carlia rubrigularis	N	0	Mayerl et al. 2015	Scincidae, Eugongylinae, Scincoidea, Sauria, Squamata (lizards)
Carlia rufilatus	N	0	Mayerl et al. 2015	Scincidae, Eugongylinae, Scincoidea, Sauria, Squamata (lizards)
Carlia schmeltzii	N	0	Mayerl et al. 2015	Scincidae, Eugongylinae, Scincoidea, Sauria, Squamata (lizards)
Carlia sexdentata	N	0	Mayerl et al. 2015	Scincidae, Eugongylinae, Scincoidea, Sauria, Squamata (lizards)
Carlia spinauris	N	0	Mayerl et al. 2015	Scincidae, Eugongylinae, Scincoidea, Sauria, Squamata (lizards)
Carlia storri	N	0	Mayerl et al. 2015	Scincidae, Eugongylinae, Scincoidea, Sauria, Squamata (lizards)
Carlia sukur	N	0	Mayerl et al. 2015	Scincidae, Eugongylinae, Scincoidea, Sauria, Squamata (lizards)
Carlia tetradactyla	N	0	Mayerl et al. 2015	Scincidae, Eugongylinae, Scincoidea, Sauria, Squamata (lizards)
Carlia triacantha	N	0	Mayerl et al. 2015	Scincidae, Eugongylinae, Scincoidea, Sauria, Squamata (lizards)
Carlia tutela	N	0	Mayerl et al. 2015	Scincidae, Eugongylinae, Scincoidea, Sauria, Squamata (lizards)
Carlia vivax	N	0	Mayerl et al. 2015	Scincidae, Eugongylinae, Scincoidea, Sauria, Squamata (lizards)
Carlia wundalthini	N	0	Mayerl et al. 2015	Scincidae, Eugongylinae, Scincoidea, Sauria, Squamata (lizards)
Celatiscincus euryotis	N	0	Mayerl et al. 2015	Scincidae, Eugongylinae, Scincoidea, Sauria, Squamata (lizards)
Celatiscincus similis	N	0	Mayerl et al. 2015	Scincidae, Eugongylinae, Scincoidea, Sauria, Squamata (lizards)
Ceratophora aspera	N	0	Ananjeva 1997; Ananjeva & Stuart 2001	Agamidae (Draconinae), Sauria, Iguania, Squamata (lizards)
Ceratophora erdeleni	N	0	Ananjeva 1997; Ananjeva & Stuart 2001	Agamidae (Draconinae), Sauria, Iguania, Squamata (lizards)
Ceratophora karu	N	0	Ananjeva 1997; Ananjeva & Stuart 2001	Agamidae (Draconinae), Sauria, Iguania, Squamata (lizards)
Ceratophora stoddartii	N	0	Ananjeva 1997; Ananjeva & Stuart 2001	Agamidae (Draconinae), Sauria, Iguania, Squamata (lizards)
Cercosaura argulus	F	16	Avila-Pirés 1995	Gymnophthalmidae (Cercosaurinae), Sauria, Lacertoidea, Squamata (lizards)
Cercosaura eigenmanni	F	13	Avila-Pirés 1995	Gymnophthalmidae (Cercosaurinae), Sauria, Lacertoidea, Squamata (lizards)
Cercosaura ocellata	F	8.5	Avila-Pirés 1995	Gymnophthalmidae (Cercosaurinae), Sauria, Lacertoidea, Squamata (lizards)
Cercosaura schreibersii	F	8	Avila-Pirés 1995	Gymnophthalmidae (Cercosaurinae), Sauria, Lacertoidea, Squamata (lizards)
Chalarodon madagascariensis	N	0	Mayerl et al. 2015	Opluridae, Iguania, Sauria, Squamata (lizards)
Chalarodon steinkampi	N	0	Mayerl et al. 2015	Opluridae, Iguania, Sauria, Squamata (lizards)
Chalcides armitagei	N	0	Mayerl et al. 2015	Scincidae, Scincinae, Scincoidea, Sauria, Squamata (lizards)
Chalcides bedriagai	N	0	Mayerl et al. 2015	Scincidae, Scincinae, Scincoidea, Sauria, Squamata (lizards)
Chalcides bottegi	N	0	Mayerl et al. 2015	Scincidae, Scincinae, Scincoidea, Sauria, Squamata (lizards)
Chalcides boulengeri	N	0	Mayerl et al. 2015	Scincidae, Scincinae, Scincoidea, Sauria, Squamata (lizards)
Chalcides chalcides	N	0	Mayerl et al. 2015	Scincidae, Scincinae, Scincoidea, Sauria, Squamata (lizards)
Chalcides coeruleopunctatus	N	0	Mayerl et al. 2015	Scincidae, Scincinae, Scincoidea, Sauria, Squamata (lizards)
Chalcides colosii	N	0	Mayerl et al. 2015	Scincidae, Scincinae, Scincoidea, Sauria, Squamata (lizards)
Chalcides delislei	N	0	Mayerl et al. 2015	Scincidae, Scincinae, Scincoidea, Sauria, Squamata (lizards)
Chalcides ebneri	N	0	Mayerl et al. 2015	Scincidae, Scincinae, Scincoidea, Sauria, Squamata (lizards)
Chalcides guentheri	N	0	Mayerl et al. 2015	Scincidae, Scincinae, Scincoidea, Sauria, Squamata (lizards)
Chalcides lanzai	N	0	Mayerl et al. 2015	Scincidae, Scincinae, Scincoidea, Sauria, Squamata (lizards)
Chalcides levitoni	N	0	Mayerl et al. 2015	Scincidae, Scincinae, Scincoidea, Sauria, Squamata (lizards)
Chalcides manueli	N	0	Mayerl et al. 2015	Scincidae, Scincinae, Scincoidea, Sauria, Squamata (lizards)
Chalcides mauritanicus	N	0	Mayerl et al. 2015	Scincidae, Scincinae, Scincoidea, Sauria, Squamata (lizards)
Chalcides mertensi	N	0	Mayerl et al. 2015	Scincidae, Scincinae, Scincoidea, Sauria, Squamata (lizards)
Chalcides minutus	N	0	Mayerl et al. 2015	Scincidae, Scincinae, Scincoidea, Sauria, Squamata (lizards)
Chalcides mionecton	N	0	Mayerl et al. 2015	Scincidae, Scincinae, Scincoidea, Sauria, Squamata (lizards)
Chalcides montanus	N	0	Mayerl et al. 2015	Scincidae, Scincinae, Scincoidea, Sauria, Squamata (lizards)
Chalcides ocellatus	N	0	Mayerl et al. 2015	Scincidae, Scincinae, Scincoidea, Sauria, Squamata (lizards)
Chalcides parallelus	N	0	Mayerl et al. 2015	Scincidae, Scincinae, Scincoidea, Sauria, Squamata (lizards)
Chalcides pentadactylus	N	0	Mayerl et al. 2015	Scincidae, Scincinae, Scincoidea, Sauria, Squamata (lizards)
Chalcides polylepis	N	0	Mayerl et al. 2015	Scincidae, Scincinae, Scincoidea, Sauria, Squamata (lizards)
Chalcides pseudostriatus	N	0	Mayerl et al. 2015	Scincidae, Scincinae, Scincoidea, Sauria, Squamata (lizards)
Chalcides pulchellus	N	0	Mayerl et al. 2015	Scincidae, Scincinae, Scincoidea, Sauria, Squamata (lizards)
Chalcides ragazzii	N	0	Mayerl et al. 2015	Scincidae, Scincinae, Scincoidea, Sauria, Squamata (lizards)
Chalcides sepsoides	N	0	Mayerl et al. 2015	Scincidae, Scincinae, Scincoidea, Sauria, Squamata (lizards)
Chalcides sexlineatus	N	0	Mayerl et al. 2015	Scincidae, Scincinae, Scincoidea, Sauria, Squamata (lizards)
Chalcides sphenopsiformis	N	0	Mayerl et al. 2015	Scincidae, Scincinae, Scincoidea, Sauria, Squamata (lizards)
Chalcides striatus	N	0	Mayerl et al. 2015	Scincidae, Scincinae, Scincoidea, Sauria, Squamata (lizards)
Chalcides thierryi	N	0	Mayerl et al. 2015	Scincidae, Scincinae, Scincoidea, Sauria, Squamata (lizards)
Chalcides viridanus	N	0	Mayerl et al. 2015	Scincidae, Scincinae, Scincoidea, Sauria, Squamata (lizards)
Chalcidoseps thwaitesi	N	0	Mayerl et al. 2015	Scincidae, Scincinae, Scincoidea, Sauria, Squamata (lizards)
Chamaeleo africanus	N	0	Mayerl et al. 2015	Chamaeleonidae, Sauria, Iguania, Squamata (lizards)
Chamaeleo anchietae	N	0	Mayerl et al. 2015	Chamaeleonidae, Sauria, Iguania, Squamata (lizards)
Chamaeleo arabicus	N	0	Mayerl et al. 2015	Chamaeleonidae, Sauria, Iguania, Squamata (lizards)
Chamaeleo calcaricarens	N	0	Mayerl et al. 2015	Chamaeleonidae, Sauria, Iguania, Squamata (lizards)
Chamaeleo calyptratus	N	0	Mayerl et al. 2015	Chamaeleonidae, Sauria, Iguania, Squamata (lizards)
Chamaeleo chamaeleon	N	0	Mayerl et al. 2015	Chamaeleonidae, Sauria, Iguania, Squamata (lizards)
Chamaeleo dilepis	N	0	Mayerl et al. 2015	Chamaeleonidae, Sauria, Iguania, Squamata (lizards)
Chamaeleo gracilis	N	0	Mayerl et al. 2015	Chamaeleonidae, Sauria, Iguania, Squamata (lizards)
Chamaeleo laevigatus	N	0	Mayerl et al. 2015	Chamaeleonidae, Sauria, Iguania, Squamata (lizards)
Chamaeleo monachus	N	0	Mayerl et al. 2015	Chamaeleonidae, Sauria, Iguania, Squamata (lizards)
Chamaeleo namaquensis	N	0	Mayerl et al. 2015	Chamaeleonidae, Sauria, Iguania, Squamata (lizards)
Chamaeleo necasi	N	0	Mayerl et al. 2015	Chamaeleonidae, Sauria, Iguania, Squamata (lizards)
Chamaeleo senegalensis	N	0	Mayerl et al. 2015	Chamaeleonidae, Sauria, Iguania, Squamata (lizards)
Chamaeleo zeylanicus	N	0	Mayerl et al. 2015	Chamaeleonidae, Sauria, Iguania, Squamata (lizards)
Chamaesaura anguina	F	1.5	Wagner et al. 2012	Cordylidae, Scincoidea, Sauria, Squamata (lizards)
Chatogekkoamazonicus	N	0	Mayerl et al. 2015	Sphaerodactylidae, Gekkota, Sauria, Squamata (lizards: geckos)
Chelosania brunnea	N	0	Witten 1993; Ananjeva 1997; Ananjeva & Stuart 2001; Cogger 2014	Agamidae (Amphibolurinae), Sauria, Iguania, Squamata (lizards)
Chioninia coctei	N	0	Mayerl et al. 2015	Scincidae, Mabuyinae, Scincoidea, Sauria, Squamata (lizards)
Chioninia delalandii	N	0	Mayerl et al. 2015	Scincidae, Mabuyinae, Scincoidea, Sauria, Squamata (lizards)
Chioninia fogoensis	N	0	Mayerl et al. 2015	Scincidae, Mabuyinae, Scincoidea, Sauria, Squamata (lizards)
Chioninia geisthardti	N	0	Mayerl et al. 2015	Scincidae, Mabuyinae, Scincoidea, Sauria, Squamata (lizards)
Chioninia nicolauensis	N	0	Mayerl et al. 2015	Scincidae, Mabuyinae, Scincoidea, Sauria, Squamata (lizards)
Chioninia spinalis	N	0	Mayerl et al. 2015	Scincidae, Mabuyinae, Scincoidea, Sauria, Squamata (lizards)
Chioninia stangeri	N	0	Mayerl et al. 2015	Scincidae, Mabuyinae, Scincoidea, Sauria, Squamata (lizards)
Chioninia vaillantii	N	0	Mayerl et al. 2015	Scincidae, Mabuyinae, Scincoidea, Sauria, Squamata (lizards)
Chirindia swynnertoni	N	0	Boulenger 1907	Amphisbaenidae, Amphisbaenia, Lacertoidea, Squamata
Chlamydosaurus kingii	B	13	Cogger 2014	Agamidae (Amphibolurinae), Sauria, Iguania, Squamata (lizards)
Chondrodactylus angulifer	N	0	Bauer & Lamb 2005	Gekkonidae, Gekkota, Sauria, Squamata (lizards: geckos)
Chondrodactylus bibronii	N	0	Loveridge 1947; Kluge & Nussbaum 1995	Gekkonidae, Gekkota, Sauria, Squamata (lizards: geckos)
Chondrodactylus fitzsimonsi	N	0	Loveridge 1947; Kluge & Nussbaum 1995	Gekkonidae, Gekkota, Sauria, Squamata (lizards: geckos)
Chondrodactylus turneri	N	0	Loveridge 1947; Kluge & Nussbaum 1995	Gekkonidae, Gekkota, Sauria, Squamata (lizards: geckos)
Cnemaspis affinis	P	5.5	Grismer et al. 2010	Gekkonidae, Gekkota, Sauria, Squamata (lizards: geckos)
Cnemaspis africana	P	10.5	Angel 1943; Perret et al. 1996	Gekkonidae, Gekkota, Sauria, Squamata (lizards: geckos)
Cnemaspis argus	P	5.5	Grismer et al. 2010	Gekkonidae, Gekkota, Sauria, Squamata (lizards: geckos)
Cnemaspis aurantiacopes	N	0	Grismer et al. 2010	Gekkonidae, Gekkota, Sauria, Squamata (lizards: geckos)
Cnemaspis barbouri	P	14	Perret et al. 1996	Gekkonidae, Gekkota, Sauria, Squamata (lizards: geckos)
Cnemaspis baueri	N	0	Grismer et al. 2010	Gekkonidae, Gekkota, Sauria, Squamata (lizards: geckos)
Cnemaspis bayuensis	P	7	Grismer et al. 2010	Gekkonidae, Gekkota, Sauria, Squamata (lizards: geckos)
Cnemaspis biocellata	P	10	Grismer et al. 2010	Gekkonidae, Gekkota, Sauria, Squamata (lizards: geckos)
Cnemaspis boiei	N	0	Mirza et al. 2014	Gekkonidae, Gekkota, Sauria, Squamata (lizards: geckos)
Cnemaspis boulengerii	N	0	Grismer et al. 2010	Gekkonidae, Gekkota, Sauria, Squamata (lizards: geckos)
Cnemaspis caudanivea	P	1.5	Grismer et al. 2010	Gekkonidae, Gekkota, Sauria, Squamata (lizards: geckos)
Cnemaspis chanardi	P	7	Grismer et al. 2010	Gekkonidae, Gekkota, Sauria, Squamata (lizards: geckos)
Cnemaspis chanthaburiensis	P	8	Grismer et al. 2010	Gekkonidae, Gekkota, Sauria, Squamata (lizards: geckos)
Cnemaspis dringi	P	5.5	Grismer et al. 2010	Gekkonidae, Gekkota, Sauria, Squamata (lizards: geckos)
Cnemaspis elgonensis	P	7	Angel 1943; Perret et al. 1996	Gekkonidae, Gekkota, Sauria, Squamata (lizards: geckos)
Cnemaspis flavigaster	P	7.5	Grismer et al. 2010	Gekkonidae, Gekkota, Sauria, Squamata (lizards: geckos)
Cnemaspis flavolineata	P	7	Grismer et al. 2010	Gekkonidae, Gekkota, Sauria, Squamata (lizards: geckos)
Cnemaspis gigas	P	15.5	Trape et al. 2012	Gekkonidae, Gekkota, Sauria, Squamata (lizards: geckos)
Cnemaspis girii	F	8	Mirza et al. 2014	Gekkonidae, Gekkota, Sauria, Squamata (lizards: geckos)
Cnemaspis harimau	N	0	Grismer et al. 2010	Gekkonidae, Gekkota, Sauria, Squamata (lizards: geckos)
Cnemaspis heteropholis	F	12	Mirza et al. 2014	Gekkonidae, Gekkota, Sauria, Squamata (lizards: geckos)
Cnemaspis huaseesom	P	7.5	Grismer et al. 2010	Gekkonidae, Gekkota, Sauria, Squamata (lizards: geckos)
Cnemaspis indica	B	15.5	Mirza et al. 2014	Gekkonidae, Gekkota, Sauria, Squamata (lizards: geckos)
Cnemaspis jerdonii	F	8	Mirza et al. 2014	Gekkonidae, Gekkota, Sauria, Squamata (lizards: geckos)
Cnemaspis kamolnorranathi	P	6.5	Grismer et al. 2010	Gekkonidae, Gekkota, Sauria, Squamata (lizards: geckos)
Cnemaspis kandiana	B	12	Amarasinghe et al. 2011	Gekkonidae, Gekkota, Sauria, Squamata (lizards: geckos)
Cnemaspis karsticola	P	6.5	Grismer et al. 2010	Gekkonidae, Gekkota, Sauria, Squamata (lizards: geckos)
Cnemaspis kendallii	N	0	Grismer et al. 2010	Gekkonidae, Gekkota, Sauria, Squamata (lizards: geckos)
Cnemaspis limi	N	0	Grismer et al. 2010	Gekkonidae, Gekkota, Sauria, Squamata (lizards: geckos)
Cnemaspis littoralis	F	32	Mirza et al. 2014	Gekkonidae, Gekkota, Sauria, Squamata (lizards: geckos)
Cnemaspis mcguirei	P	7.5	Grismer et al. 2010	Gekkonidae, Gekkota, Sauria, Squamata (lizards: geckos)
Cnemaspis monachorum	P	3	Grismer et al. 2010	Gekkonidae, Gekkota, Sauria, Squamata (lizards: geckos)
Cnemaspis narathiwatensis	P	4.5	Grismer et al. 2010	Gekkonidae, Gekkota, Sauria, Squamata (lizards: geckos)
Cnemaspis nigridia	P	13	Grismer et al. 2010	Gekkonidae, Gekkota, Sauria, Squamata (lizards: geckos)
Cnemaspis niyomwanae	P	3	Grismer et al. 2010	Gekkonidae, Gekkota, Sauria, Squamata (lizards: geckos)
Cnemaspis nuicamensis	P	5	Grismer et al. 2010	Gekkonidae, Gekkota, Sauria, Squamata (lizards: geckos)
Cnemaspis occidentalis	P	10	Trape et al. 2012	Gekkonidae, Gekkota, Sauria, Squamata (lizards: geckos)
Cnemaspis paripari	P	4	Grismer et al. 2010	Gekkonidae, Gekkota, Sauria, Squamata (lizards: geckos)
Cnemaspis pemanggilensis	N	0	Das 2015	Gekkonidae, Gekkota, Sauria, Squamata (lizards: geckos)
Cnemaspis perhentianensis	P	7	Grismer et al. 2010	Gekkonidae, Gekkota, Sauria, Squamata (lizards: geckos)
Cnemaspis petrodroma	P	10	Trape et al. 2012	Gekkonidae, Gekkota, Sauria, Squamata (lizards: geckos)
Cnemaspis podihuna	B	10.5	Trape et al. 2012	Gekkonidae, Gekkota, Sauria, Squamata (lizards: geckos)
Cnemaspis phuketensis	N	0	Das 2015	Gekkonidae, Gekkota, Sauria, Squamata (lizards: geckos)
Cnemaspis pseudomcguirei	P	3	Grismer et al. 2010	Gekkonidae, Gekkota, Sauria, Squamata (lizards: geckos)
Cnemaspis psychedelica	N	0	Grismer et al. 2010	Gekkonidae, Gekkota, Sauria, Squamata (lizards: geckos)
Cnemaspis punctatonuchalis	N	0	Grismer et al. 2010	Gekkonidae, Gekkota, Sauria, Squamata (lizards: geckos)
Cnemaspis quattuorseriata	P	7	Angel 1943; Perret et al. 1996	Gekkonidae, Gekkota, Sauria, Squamata (lizards: geckos)
Cnemaspis roticanai	P	4.5	Grismer et al. 2010	Gekkonidae, Gekkota, Sauria, Squamata (lizards: geckos)
Cnemaspis shahruli	N	0	Grismer et al. 2010	Gekkonidae, Gekkota, Sauria, Squamata (lizards: geckos)
Cnemaspis siamensis	N	0	Grismer et al. 2010	Gekkonidae, Gekkota, Sauria, Squamata (lizards: geckos)
Cnemaspis sisparensis	F	15	Mirza et al. 2014	Gekkonidae, Gekkota, Sauria, Squamata (lizards: geckos)
Cnemaspis tropidogaster	B	13	Amarasinghe et al. 2011	Gekkonidae, Gekkota, Sauria, Squamata (lizards: geckos)
Cnemaspis tucdupensis	N	0	Grismer et al. 2010	Gekkonidae, Gekkota, Sauria, Squamata (lizards: geckos)
Cnemaspis vandeventeri	P	4	Grismer et al. 2010	Gekkonidae, Gekkota, Sauria, Squamata (lizards: geckos)
Cnemaspis wynadensis	F	10	Mirza et al. 2014	Gekkonidae, Gekkota, Sauria, Squamata (lizards: geckos)
Cnemidophorus lemniscatus	B	44.5	Avila-Pirés 1995	Teiidae, Sauria, Lacertoidea, Squamata (lizards)
Cnemidophorus martyris	F	37	Grismer 2002	Teiidae, Sauria, Lacertoidea, Squamata (lizards)
Coeranoscincus frontalis	N	0	Mayerl et al. 2015	Scincidae, Sphenomorphinae, Scincoidea, Sauria, Squamata (lizards)
Coeranoscincus reticulatus	N	0	Mayerl et al. 2015	Scincidae, Sphenomorphinae, Scincoidea, Sauria, Squamata (lizards)
Coggeria naufragus	N	0	Mayerl et al. 2015	Scincidae, Sphenomorphinae, Scincoidea, Sauria, Squamata (lizards)
Coleodactylus brachystoma	N	0	Mayerl et al. 2015	Sphaerodactylidae, Gekkota, Sauria, Squamata (lizards: geckos)
Coleodactylus elizae	N	0	Mayerl et al. 2015	Sphaerodactylidae, Gekkota, Sauria, Squamata (lizards: geckos)
Coleodactylus meridionalis	N	0	Mayerl et al. 2015	Sphaerodactylidae, Gekkota, Sauria, Squamata (lizards: geckos)
Coleodactylus natalensis	N	0	Mayerl et al. 2015	Sphaerodactylidae, Gekkota, Sauria, Squamata (lizards: geckos)
Coleodactylus septentrionalis	N	0	Mayerl et al. 2015	Sphaerodactylidae, Gekkota, Sauria, Squamata (lizards: geckos)
Coleonyx gypsicolus	P	7	Grismer 2002	Eublepharidae, Gekkota, Sauria, Squamata (lizards: geckos)
Coleonyx mitratus	P	7	Savage 2002	Eublepharidae, Gekkota, Sauria, Squamata (lizards: geckos)
Coleonyx switaki	P	5	Grismer 2002	Eublepharidae, Gekkota, Sauria, Squamata (lizards: geckos)
Coleonyx variegatus	P	8	Grismer 2002	Eublepharidae, Gekkota, Sauria, Squamata (lizards: geckos)
Colobosaura modesta	B	18.5	Avila-Pirés 1995	Gymnophthalmidae (Gymnophthalminae), Sauria, Lacertoidea, Squamata (lizards)
Colobosauroides carvalhoi	B	8	Rodrigues et al. 2013	Gymnophthalmidae (Ecpleopinae), Sauria, Lacertoidea, Squamata (lizards)
Colobosauroides cearensis	B	7.5	Rodrigues et al. 2013	Gymnophthalmidae (Ecpleopinae), Sauria, Lacertoidea, Squamata (lizards)
Coloptychon rhombifer	N	0	Mayerl et al. 2015	Anguidae (Gerrhonotinae), Diploglossa, Anguimorpha, Sauria, Squamata (lizards)
Colopus kochii	N	0	Bauer & Lamb 2005	Gekkonidae, Gekkota, Sauria, Squamata (lizards: geckos)
Colopus wahlbergii	N	0	Bauer & Lamb 2005	Gekkonidae, Gekkota, Sauria, Squamata (lizards: geckos)
Concinnia amplus	N	0	Mayerl et al. 2015	Scincidae, Sphenomorphinae, Scincoidea, Sauria, Squamata (lizards)
Concinnia brachyosoma	N	0	Mayerl et al. 2015	Scincidae, Sphenomorphinae, Scincoidea, Sauria, Squamata (lizards)
Concinnia frerei	N	0	Mayerl et al. 2015	Scincidae, Sphenomorphinae, Scincoidea, Sauria, Squamata (lizards)
Concinnia martini	N	0	Mayerl et al. 2015	Scincidae, Sphenomorphinae, Scincoidea, Sauria, Squamata (lizards)
Concinnia queenslandiae	N	0	Mayerl et al. 2015	Scincidae, Sphenomorphinae, Scincoidea, Sauria, Squamata (lizards)
Concinnia sokosoma	N	0	Mayerl et al. 2015	Scincidae, Sphenomorphinae, Scincoidea, Sauria, Squamata (lizards)
Concinnia tenuis	N	0	Mayerl et al. 2015	Scincidae, Sphenomorphinae, Scincoidea, Sauria, Squamata (lizards)
Concinnia tigrinus	N	0	Mayerl et al. 2015	Scincidae, Sphenomorphinae, Scincoidea, Sauria, Squamata (lizards)
Congolacerta asukului	F	25	Baeckens et al. 2014	Lacertidae, Sauria, Lacertoidea, Squamata (lizards)
Congolacerta vauereselli	F	19	Baeckens et al. 2014	Lacertidae, Sauria, Lacertoidea, Squamata (lizards)
Contomastix lacertoides	F	21	Carreira et al. 2005	Teiidae, Sauria, Lacertoidea, Squamata (lizards)
Contomastix vittata	F	18	Giugliano et al. 2013	Teiidae, Sauria, Lacertoidea, Squamata (lizards)
Copeoglossum arajara	N	0	Mayerl et al. 2015	Scincidae, Mabuyinae, Scincoidea, Sauria, Squamata (lizards)
Copeoglossum aurae	N	0	Mayerl et al. 2015	Scincidae, Mabuyinae, Scincoidea, Sauria, Squamata (lizards)
Copeoglossum margaritae	N	0	Mayerl et al. 2015	Scincidae, Mabuyinae, Scincoidea, Sauria, Squamata (lizards)
Copeoglossum nigropunctatum	N	0	Mayerl et al. 2015	Scincidae, Mabuyinae, Scincoidea, Sauria, Squamata (lizards)
Copeoglossum redondae	N	0	Mayerl et al. 2015	Scincidae, Mabuyinae, Scincoidea, Sauria, Squamata (lizards)
Cophosaurus texanus	F	14.5	Smith 1995	Phrynosomatidae, Phrynosomatinae, Callisaurini; Iguania, Sauria, Squamata (lizards)
Cophoscincopus durus	N	0	Mayerl et al. 2015	Scincidae, Eugongylinae, Scincoidea, Sauria, Squamata (lizards)
Cophoscincopus greeri	N	0	Mayerl et al. 2015	Scincidae, Eugongylinae, Scincoidea, Sauria, Squamata (lizards)
Cophoscincopus senegalensis	N	0	Mayerl et al. 2015	Scincidae, Eugongylinae, Scincoidea, Sauria, Squamata (lizards)
Cophoscincopus simulans	N	0	Mayerl et al. 2015	Scincidae, Eugongylinae, Scincoidea, Sauria, Squamata (lizards)
Cophotis ceylanica	N	0	Smith 1935; Ananjeva 1997; Ananjeva & Stuart 2001	Agamidae (Draconinae), Sauria, Iguania, Squamata (lizards)
Cophotis dumbara	N	0	Smith 1935; Ananjeva 1997; Ananjeva & Stuart 2001	Agamidae (Draconinae), Sauria, Iguania, Squamata (lizards)
Cordylus meculae	F	12	Branch et al. 2005	Cordylidae, Scincoidea, Sauria, Squamata (lizards)
Correlophus belepensis	P	58	Bauer, A. M., Jackman, T. R., Sadlier, R. A., & Whitaker, A. H. (2012). Revision of the giant geckos of New Caledonia (Reptilia: Diplodactylidae: Rhacodactylus). Zootaxa, 3404, 1-52.	Diplodactylidae, Gekkota, Sauria, Squamata (lizards: geckos)
Correlophus (Rhacodactylus) ciliatus	P	50	Bauer, A. M., Jackman, T. R., Sadlier, R. A., & Whitaker, A. H. (2012). Revision of the giant geckos of New Caledonia (Reptilia: Diplodactylidae: Rhacodactylus). Zootaxa, 3404, 1-52.	Diplodactylidae, Gekkota, Sauria, Squamata (lizards: geckos)
Corucia zebrata	N	0	Mayerl et al. 2015	Scincidae, Egerniinae, Scincoidea, Sauria, Squamata (lizards)
Coryphophylax brevicaudus	N	0	Harikrishnan et al. 2012	Agamidae (Draconinae), Sauria, Iguania, Squamata (lizards)
Coryphophylax subcristatus	N	0	Hoser 2014	Agamidae (Draconinae), Sauria, Iguania, Squamata (lizards)
Corytophanes cristatus	N	0	Mayerl et al. 2015	Corytophanidae, Iguania, Sauria, Squamata (lizards)
Corytophanes hernandesii	N	0	Mayerl et al. 2015	Corytophanidae, Iguania, Sauria, Squamata (lizards)
Corytophanes percarinatus	N	0	Mayerl et al. 2015	Corytophanidae, Iguania, Sauria, Squamata (lizards)
Crocodilurus amazonicus	B	25	Avila-Pirés 1995	Teiidae, Sauria, Lacertoidea, Squamata (lizards)
Crotaphytus collaris	F	42	Smith 1995	Crotaphytidae, Iguania, Sauria, Squamata (lizards)
Crotaphytus dickersonae	F	38	Grismer 2002	Crotaphytidae, Iguania, Sauria, Squamata (lizards)
Crotaphytus grismeri	F	42	Grismer 2002	Crotaphytidae, Iguania, Sauria, Squamata (lizards)
Crotaphytus insularis	F	41	Grismer 2002	Crotaphytidae, Iguania, Sauria, Squamata (lizards)
Crotaphytus reticulatus	F	35	Smith 1995	Crotaphytidae, Iguania, Sauria, Squamata (lizards)
Crotaphytus vestigium	F	40	Grismer 2002	Crotaphytidae, Iguania, Sauria, Squamata (lizards)
Cryptoblepharus adamsi	N	0	Mayerl et al. 2015	Scincidae, Eugongylinae, Scincoidea, Sauria, Squamata (lizards)
Cryptoblepharus africanus	N	0	Mayerl et al. 2015	Scincidae, Eugongylinae, Scincoidea, Sauria, Squamata (lizards)
Cryptoblepharus ahli	N	0	Mayerl et al. 2015	Scincidae, Eugongylinae, Scincoidea, Sauria, Squamata (lizards)
Cryptoblepharus aldabrae	N	0	Mayerl et al. 2015	Scincidae, Eugongylinae, Scincoidea, Sauria, Squamata (lizards)
Cryptoblepharus ater	N	0	Mayerl et al. 2015	Scincidae, Eugongylinae, Scincoidea, Sauria, Squamata (lizards)
Cryptoblepharus australis	N	0	Mayerl et al. 2015	Scincidae, Eugongylinae, Scincoidea, Sauria, Squamata (lizards)
Cryptoblepharus balinensis	N	0	Mayerl et al. 2015	Scincidae, Eugongylinae, Scincoidea, Sauria, Squamata (lizards)
Cryptoblepharus bitaeniatus	N	0	Mayerl et al. 2015	Scincidae, Eugongylinae, Scincoidea, Sauria, Squamata (lizards)
Cryptoblepharus boutonii	N	0	Mayerl et al. 2015	Scincidae, Eugongylinae, Scincoidea, Sauria, Squamata (lizards)
Cryptoblepharus buchananii	N	0	Mayerl et al. 2015	Scincidae, Eugongylinae, Scincoidea, Sauria, Squamata (lizards)
Cryptoblepharus burdeni	N	0	Mayerl et al. 2015	Scincidae, Eugongylinae, Scincoidea, Sauria, Squamata (lizards)
Cryptoblepharus caudatus	N	0	Mayerl et al. 2015	Scincidae, Eugongylinae, Scincoidea, Sauria, Squamata (lizards)
Cryptoblepharus cognatus	N	0	Mayerl et al. 2015	Scincidae, Eugongylinae, Scincoidea, Sauria, Squamata (lizards)
Cryptoblepharus cursor	N	0	Mayerl et al. 2015	Scincidae, Eugongylinae, Scincoidea, Sauria, Squamata (lizards)
Cryptoblepharus cygnatus	N	0	Mayerl et al. 2015	Scincidae, Eugongylinae, Scincoidea, Sauria, Squamata (lizards)
Cryptoblepharus daedalos	N	0	Mayerl et al. 2015	Scincidae, Eugongylinae, Scincoidea, Sauria, Squamata (lizards)
Cryptoblepharus egeriae	N	0	Mayerl et al. 2015	Scincidae, Eugongylinae, Scincoidea, Sauria, Squamata (lizards)
Cryptoblepharus eximius	N	0	Mayerl et al. 2015	Scincidae, Eugongylinae, Scincoidea, Sauria, Squamata (lizards)
Cryptoblepharus exochus	N	0	Mayerl et al. 2015	Scincidae, Eugongylinae, Scincoidea, Sauria, Squamata (lizards)
Cryptoblepharus fuhni	N	0	Mayerl et al. 2015	Scincidae, Eugongylinae, Scincoidea, Sauria, Squamata (lizards)
Cryptoblepharus furvus	N	0	Mayerl et al. 2015	Scincidae, Eugongylinae, Scincoidea, Sauria, Squamata (lizards)
Cryptoblepharus gloriosus	N	0	Mayerl et al. 2015	Scincidae, Eugongylinae, Scincoidea, Sauria, Squamata (lizards)
Cryptoblepharus gurrmul	N	0	Mayerl et al. 2015	Scincidae, Eugongylinae, Scincoidea, Sauria, Squamata (lizards)
Cryptoblepharus juno	N	0	Mayerl et al. 2015	Scincidae, Eugongylinae, Scincoidea, Sauria, Squamata (lizards)
Cryptoblepharus keiensis	N	0	Mayerl et al. 2015	Scincidae, Eugongylinae, Scincoidea, Sauria, Squamata (lizards)
Cryptoblepharus leschenault	N	0	Mayerl et al. 2015	Scincidae, Eugongylinae, Scincoidea, Sauria, Squamata (lizards)
Cryptoblepharus litoralis	N	0	Mayerl et al. 2015	Scincidae, Eugongylinae, Scincoidea, Sauria, Squamata (lizards)
Cryptoblepharus megastictus	N	0	Mayerl et al. 2015	Scincidae, Eugongylinae, Scincoidea, Sauria, Squamata (lizards)
Cryptoblepharus mertensi	N	0	Mayerl et al. 2015	Scincidae, Eugongylinae, Scincoidea, Sauria, Squamata (lizards)
Cryptoblepharus metallicus	N	0	Mayerl et al. 2015	Scincidae, Eugongylinae, Scincoidea, Sauria, Squamata (lizards)
Cryptoblepharus nigropunctatus	N	0	Mayerl et al. 2015	Scincidae, Eugongylinae, Scincoidea, Sauria, Squamata (lizards)
Cryptoblepharus novaeguineae	N	0	Mayerl et al. 2015	Scincidae, Eugongylinae, Scincoidea, Sauria, Squamata (lizards)
Cryptoblepharus novocaledonicus	N	0	Mayerl et al. 2015	Scincidae, Eugongylinae, Scincoidea, Sauria, Squamata (lizards)
Cryptoblepharus novohebridicus	N	0	Mayerl et al. 2015	Scincidae, Eugongylinae, Scincoidea, Sauria, Squamata (lizards)
Cryptoblepharus ochrus	N	0	Mayerl et al. 2015	Scincidae, Eugongylinae, Scincoidea, Sauria, Squamata (lizards)
Cryptoblepharus pannosus	N	0	Mayerl et al. 2015	Scincidae, Eugongylinae, Scincoidea, Sauria, Squamata (lizards)
Cryptoblepharus plagiocephalus	N	0	Mayerl et al. 2015	Scincidae, Eugongylinae, Scincoidea, Sauria, Squamata (lizards)
Cryptoblepharus poecilopleurus	N	0	Mayerl et al. 2015	Scincidae, Eugongylinae, Scincoidea, Sauria, Squamata (lizards)
Cryptoblepharus pulcher	N	0	Mayerl et al. 2015	Scincidae, Eugongylinae, Scincoidea, Sauria, Squamata (lizards)
Cryptoblepharus quinquetaeniatus	N	0	Mayerl et al. 2015	Scincidae, Eugongylinae, Scincoidea, Sauria, Squamata (lizards)
Cryptoblepharus renschi	N	0	Mayerl et al. 2015	Scincidae, Eugongylinae, Scincoidea, Sauria, Squamata (lizards)
Cryptoblepharus richardsi	N	0	Mayerl et al. 2015	Scincidae, Eugongylinae, Scincoidea, Sauria, Squamata (lizards)
Cryptoblepharus ruber	N	0	Mayerl et al. 2015	Scincidae, Eugongylinae, Scincoidea, Sauria, Squamata (lizards)
Cryptoblepharus rutilus	N	0	Mayerl et al. 2015	Scincidae, Eugongylinae, Scincoidea, Sauria, Squamata (lizards)
Cryptoblepharus schlegelianus	N	0	Mayerl et al. 2015	Scincidae, Eugongylinae, Scincoidea, Sauria, Squamata (lizards)
Cryptoblepharus tytthos	N	0	Mayerl et al. 2015	Scincidae, Eugongylinae, Scincoidea, Sauria, Squamata (lizards)
Cryptoblepharus ustulatus	N	0	Mayerl et al. 2015	Scincidae, Eugongylinae, Scincoidea, Sauria, Squamata (lizards)
Cryptoblepharus virgatus	N	0	Mayerl et al. 2015	Scincidae, Eugongylinae, Scincoidea, Sauria, Squamata (lizards)
Cryptoblepharus voeltzkowi	N	0	Mayerl et al. 2015	Scincidae, Eugongylinae, Scincoidea, Sauria, Squamata (lizards)
Cryptoblepharus wulbu	N	0	Mayerl et al. 2015	Scincidae, Eugongylinae, Scincoidea, Sauria, Squamata (lizards)
Cryptoblepharus xenikos	N	0	Mayerl et al. 2015	Scincidae, Eugongylinae, Scincoidea, Sauria, Squamata (lizards)
Cryptoblepharus yulensis	N	0	Mayerl et al. 2015	Scincidae, Eugongylinae, Scincoidea, Sauria, Squamata (lizards)
Cryptoblepharus zoticus	N	0	Mayerl et al. 2015	Scincidae, Eugongylinae, Scincoidea, Sauria, Squamata (lizards)
Ctenoblepharys adspersa	P	7	Cogger 2014	Liolaemidae, Iguania, Sauria, Squamata (lizards)
Ctenophorus nuchalis	B	21	Cogger 2014	Agamidae (Amphibolurinae), Sauria, Iguania, Squamata (lizards)
Ctenophorus reticulatus	B	37.5	Cogger 2014	Agamidae (Amphibolurinae), Sauria, Iguania, Squamata (lizards)
Ctenosaura conspicuosa	F	20	Grismer 2002	Iguanidae, Iguania, Sauria, Squamata (lizards)
Ctenosaura hemilopha	F	22	Grismer 2002	Iguanidae, Iguania, Sauria, Squamata (lizards)
Ctenosaura nolascensis	F	29	Grismer 2002	Iguanidae, Iguania, Sauria, Squamata (lizards)
Ctenosaura quinquecarinata	F	26	Savage 2002	Iguanidae, Iguania, Sauria, Squamata (lizards)
Ctenosaura similis	F	24	Savage 2002	Iguanidae, Iguania, Sauria, Squamata (lizards)
Ctenotus agrestis	N	0	Mayerl et al. 2015	Scincidae, Sphenomorphinae, Scincoidea, Sauria, Squamata (lizards)
Ctenotus alacer	N	0	Mayerl et al. 2015	Scincidae, Sphenomorphinae, Scincoidea, Sauria, Squamata (lizards)
Ctenotus alleni	N	0	Mayerl et al. 2015	Scincidae, Sphenomorphinae, Scincoidea, Sauria, Squamata (lizards)
Ctenotus allotropis	N	0	Mayerl et al. 2015	Scincidae, Sphenomorphinae, Scincoidea, Sauria, Squamata (lizards)
Ctenotus angusticeps	N	0	Mayerl et al. 2015	Scincidae, Sphenomorphinae, Scincoidea, Sauria, Squamata (lizards)
Ctenotus aphrodite	N	0	Mayerl et al. 2015	Scincidae, Sphenomorphinae, Scincoidea, Sauria, Squamata (lizards)
Ctenotus arcanus	N	0	Mayerl et al. 2015	Scincidae, Sphenomorphinae, Scincoidea, Sauria, Squamata (lizards)
Ctenotus ariadnae	N	0	Mayerl et al. 2015	Scincidae, Sphenomorphinae, Scincoidea, Sauria, Squamata (lizards)
Ctenotus arnhemensis	N	0	Mayerl et al. 2015	Scincidae, Sphenomorphinae, Scincoidea, Sauria, Squamata (lizards)
Ctenotus astarte	N	0	Mayerl et al. 2015	Scincidae, Sphenomorphinae, Scincoidea, Sauria, Squamata (lizards)
Ctenotus astictus	N	0	Mayerl et al. 2015	Scincidae, Sphenomorphinae, Scincoidea, Sauria, Squamata (lizards)
Ctenotus atlas	N	0	Mayerl et al. 2015	Scincidae, Sphenomorphinae, Scincoidea, Sauria, Squamata (lizards)
Ctenotus australis	N	0	Mayerl et al. 2015	Scincidae, Sphenomorphinae, Scincoidea, Sauria, Squamata (lizards)
Ctenotus borealis	N	0	Mayerl et al. 2015	Scincidae, Sphenomorphinae, Scincoidea, Sauria, Squamata (lizards)
Ctenotus brachyonyx	N	0	Mayerl et al. 2015	Scincidae, Sphenomorphinae, Scincoidea, Sauria, Squamata (lizards)
Ctenotus brevipes	N	0	Mayerl et al. 2015	Scincidae, Sphenomorphinae, Scincoidea, Sauria, Squamata (lizards)
Ctenotus brooksi	N	0	Mayerl et al. 2015	Scincidae, Sphenomorphinae, Scincoidea, Sauria, Squamata (lizards)
Ctenotus burbidgei	N	0	Mayerl et al. 2015	Scincidae, Sphenomorphinae, Scincoidea, Sauria, Squamata (lizards)
Ctenotus calurus	N	0	Mayerl et al. 2015	Scincidae, Sphenomorphinae, Scincoidea, Sauria, Squamata (lizards)
Ctenotus capricorni	N	0	Mayerl et al. 2015	Scincidae, Sphenomorphinae, Scincoidea, Sauria, Squamata (lizards)
Ctenotus catenifer	N	0	Mayerl et al. 2015	Scincidae, Sphenomorphinae, Scincoidea, Sauria, Squamata (lizards)
Ctenotus coggeri	N	0	Mayerl et al. 2015	Scincidae, Sphenomorphinae, Scincoidea, Sauria, Squamata (lizards)
Ctenotus colletti	N	0	Mayerl et al. 2015	Scincidae, Sphenomorphinae, Scincoidea, Sauria, Squamata (lizards)
Ctenotus decaneurus	N	0	Mayerl et al. 2015	Scincidae, Sphenomorphinae, Scincoidea, Sauria, Squamata (lizards)
Ctenotus delli	N	0	Mayerl et al. 2015	Scincidae, Sphenomorphinae, Scincoidea, Sauria, Squamata (lizards)
Ctenotus dux	N	0	Mayerl et al. 2015	Scincidae, Sphenomorphinae, Scincoidea, Sauria, Squamata (lizards)
Ctenotus ehmanni	N	0	Mayerl et al. 2015	Scincidae, Sphenomorphinae, Scincoidea, Sauria, Squamata (lizards)
Ctenotus essingtonii	N	0	Mayerl et al. 2015	Scincidae, Sphenomorphinae, Scincoidea, Sauria, Squamata (lizards)
Ctenotus eurydice	N	0	Mayerl et al. 2015	Scincidae, Sphenomorphinae, Scincoidea, Sauria, Squamata (lizards)
Ctenotus eutaenius	N	0	Mayerl et al. 2015	Scincidae, Sphenomorphinae, Scincoidea, Sauria, Squamata (lizards)
Ctenotus fallens	N	0	Mayerl et al. 2015	Scincidae, Sphenomorphinae, Scincoidea, Sauria, Squamata (lizards)
Ctenotus gagudju	N	0	Mayerl et al. 2015	Scincidae, Sphenomorphinae, Scincoidea, Sauria, Squamata (lizards)
Ctenotus gemmula	N	0	Mayerl et al. 2015	Scincidae, Sphenomorphinae, Scincoidea, Sauria, Squamata (lizards)
Ctenotus grandis	N	0	Mayerl et al. 2015	Scincidae, Sphenomorphinae, Scincoidea, Sauria, Squamata (lizards)
Ctenotus greeri	N	0	Mayerl et al. 2015	Scincidae, Sphenomorphinae, Scincoidea, Sauria, Squamata (lizards)
Ctenotus halysis	N	0	Mayerl et al. 2015	Scincidae, Sphenomorphinae, Scincoidea, Sauria, Squamata (lizards)
Ctenotus hanloni	N	0	Mayerl et al. 2015	Scincidae, Sphenomorphinae, Scincoidea, Sauria, Squamata (lizards)
Ctenotus hebetior	N	0	Mayerl et al. 2015	Scincidae, Sphenomorphinae, Scincoidea, Sauria, Squamata (lizards)
Ctenotus helenae	N	0	Mayerl et al. 2015	Scincidae, Sphenomorphinae, Scincoidea, Sauria, Squamata (lizards)
Ctenotus hilli	N	0	Mayerl et al. 2015	Scincidae, Sphenomorphinae, Scincoidea, Sauria, Squamata (lizards)
Ctenotus iapetus	N	0	Mayerl et al. 2015	Scincidae, Sphenomorphinae, Scincoidea, Sauria, Squamata (lizards)
Ctenotus impar	N	0	Mayerl et al. 2015	Scincidae, Sphenomorphinae, Scincoidea, Sauria, Squamata (lizards)
Ctenotus ingrami	N	0	Mayerl et al. 2015	Scincidae, Sphenomorphinae, Scincoidea, Sauria, Squamata (lizards)
Ctenotus inornatus	N	0	Mayerl et al. 2015	Scincidae, Sphenomorphinae, Scincoidea, Sauria, Squamata (lizards)
Ctenotus joanae	N	0	Mayerl et al. 2015	Scincidae, Sphenomorphinae, Scincoidea, Sauria, Squamata (lizards)
Ctenotus kurnbudj	N	0	Mayerl et al. 2015	Scincidae, Sphenomorphinae, Scincoidea, Sauria, Squamata (lizards)
Ctenotus labillardieri	N	0	Mayerl et al. 2015	Scincidae, Sphenomorphinae, Scincoidea, Sauria, Squamata (lizards)
Ctenotus lancelini	N	0	Mayerl et al. 2015	Scincidae, Sphenomorphinae, Scincoidea, Sauria, Squamata (lizards)
Ctenotus lateralis	N	0	Mayerl et al. 2015	Scincidae, Sphenomorphinae, Scincoidea, Sauria, Squamata (lizards)
Ctenotus leae	N	0	Mayerl et al. 2015	Scincidae, Sphenomorphinae, Scincoidea, Sauria, Squamata (lizards)
Ctenotus leonhardii	N	0	Mayerl et al. 2015	Scincidae, Sphenomorphinae, Scincoidea, Sauria, Squamata (lizards)
Ctenotus maryani	N	0	Mayerl et al. 2015	Scincidae, Sphenomorphinae, Scincoidea, Sauria, Squamata (lizards)
Ctenotus mastigura	N	0	Mayerl et al. 2015	Scincidae, Sphenomorphinae, Scincoidea, Sauria, Squamata (lizards)
Ctenotus mesotes	N	0	Mayerl et al. 2015	Scincidae, Sphenomorphinae, Scincoidea, Sauria, Squamata (lizards)
Ctenotus militaris	N	0	Mayerl et al. 2015	Scincidae, Sphenomorphinae, Scincoidea, Sauria, Squamata (lizards)
Ctenotus mimetes	N	0	Mayerl et al. 2015	Scincidae, Sphenomorphinae, Scincoidea, Sauria, Squamata (lizards)
Ctenotus monticola	N	0	Mayerl et al. 2015	Scincidae, Sphenomorphinae, Scincoidea, Sauria, Squamata (lizards)
Ctenotus nasutus	N	0	Mayerl et al. 2015	Scincidae, Sphenomorphinae, Scincoidea, Sauria, Squamata (lizards)
Ctenotus nigrilineatus	N	0	Mayerl et al. 2015	Scincidae, Sphenomorphinae, Scincoidea, Sauria, Squamata (lizards)
Ctenotus nullum	N	0	Mayerl et al. 2015	Scincidae, Sphenomorphinae, Scincoidea, Sauria, Squamata (lizards)
Ctenotus olympicus	N	0	Mayerl et al. 2015	Scincidae, Sphenomorphinae, Scincoidea, Sauria, Squamata (lizards)
Ctenotus ora	N	0	Mayerl et al. 2015	Scincidae, Sphenomorphinae, Scincoidea, Sauria, Squamata (lizards)
Ctenotus orientalis	N	0	Mayerl et al. 2015	Scincidae, Sphenomorphinae, Scincoidea, Sauria, Squamata (lizards)
Ctenotus pallescens	N	0	Mayerl et al. 2015	Scincidae, Sphenomorphinae, Scincoidea, Sauria, Squamata (lizards)
Ctenotus pantherinus	N	0	Mayerl et al. 2015	Scincidae, Sphenomorphinae, Scincoidea, Sauria, Squamata (lizards)
Ctenotus piankai	N	0	Mayerl et al. 2015	Scincidae, Sphenomorphinae, Scincoidea, Sauria, Squamata (lizards)
Ctenotus pulchellus	N	0	Mayerl et al. 2015	Scincidae, Sphenomorphinae, Scincoidea, Sauria, Squamata (lizards)
Ctenotus quattuordecimlineatus	N	0	Mayerl et al. 2015	Scincidae, Sphenomorphinae, Scincoidea, Sauria, Squamata (lizards)
Ctenotus quinkan	N	0	Mayerl et al. 2015	Scincidae, Sphenomorphinae, Scincoidea, Sauria, Squamata (lizards)
Ctenotus quirinus	N	0	Mayerl et al. 2015	Scincidae, Sphenomorphinae, Scincoidea, Sauria, Squamata (lizards)
Ctenotus rawlinsoni	N	0	Mayerl et al. 2015	Scincidae, Sphenomorphinae, Scincoidea, Sauria, Squamata (lizards)
Ctenotus regius	N	0	Mayerl et al. 2015	Scincidae, Sphenomorphinae, Scincoidea, Sauria, Squamata (lizards)
Ctenotus rimacolus	N	0	Mayerl et al. 2015	Scincidae, Sphenomorphinae, Scincoidea, Sauria, Squamata (lizards)
Ctenotus robustus	N	0	Mayerl et al. 2015	Scincidae, Sphenomorphinae, Scincoidea, Sauria, Squamata (lizards)
Ctenotus rosarium	N	0	Mayerl et al. 2015	Scincidae, Sphenomorphinae, Scincoidea, Sauria, Squamata (lizards)
Ctenotus rubicundus	N	0	Mayerl et al. 2015	Scincidae, Sphenomorphinae, Scincoidea, Sauria, Squamata (lizards)
Ctenotus rufescens	N	0	Mayerl et al. 2015	Scincidae, Sphenomorphinae, Scincoidea, Sauria, Squamata (lizards)
Ctenotus rutilans	N	0	Mayerl et al. 2015	Scincidae, Sphenomorphinae, Scincoidea, Sauria, Squamata (lizards)
Ctenotus saxatilis	N	0	Mayerl et al. 2015	Scincidae, Sphenomorphinae, Scincoidea, Sauria, Squamata (lizards)
Ctenotus schevilli	N	0	Mayerl et al. 2015	Scincidae, Sphenomorphinae, Scincoidea, Sauria, Squamata (lizards)
Ctenotus schomburgkii	N	0	Mayerl et al. 2015	Scincidae, Sphenomorphinae, Scincoidea, Sauria, Squamata (lizards)
Ctenotus septenarius	N	0	Mayerl et al. 2015	Scincidae, Sphenomorphinae, Scincoidea, Sauria, Squamata (lizards)
Ctenotus serotinus	N	0	Mayerl et al. 2015	Scincidae, Sphenomorphinae, Scincoidea, Sauria, Squamata (lizards)
Ctenotus serventyi	N	0	Mayerl et al. 2015	Scincidae, Sphenomorphinae, Scincoidea, Sauria, Squamata (lizards)
Ctenotus severus	N	0	Mayerl et al. 2015	Scincidae, Sphenomorphinae, Scincoidea, Sauria, Squamata (lizards)
Ctenotus spaldingi	N	0	Mayerl et al. 2015	Scincidae, Sphenomorphinae, Scincoidea, Sauria, Squamata (lizards)
Ctenotus storri	N	0	Mayerl et al. 2015	Scincidae, Sphenomorphinae, Scincoidea, Sauria, Squamata (lizards)
Ctenotus strauchii	N	0	Mayerl et al. 2015	Scincidae, Sphenomorphinae, Scincoidea, Sauria, Squamata (lizards)
Ctenotus striaticeps	N	0	Mayerl et al. 2015	Scincidae, Sphenomorphinae, Scincoidea, Sauria, Squamata (lizards)
Ctenotus stuarti	N	0	Mayerl et al. 2015	Scincidae, Sphenomorphinae, Scincoidea, Sauria, Squamata (lizards)
Ctenotus taeniolatus	N	0	Mayerl et al. 2015	Scincidae, Sphenomorphinae, Scincoidea, Sauria, Squamata (lizards)
Ctenotus tanamiensis	N	0	Mayerl et al. 2015	Scincidae, Sphenomorphinae, Scincoidea, Sauria, Squamata (lizards)
Ctenotus tantillus	N	0	Mayerl et al. 2015	Scincidae, Sphenomorphinae, Scincoidea, Sauria, Squamata (lizards)
Ctenotus terrareginae	N	0	Mayerl et al. 2015	Scincidae, Sphenomorphinae, Scincoidea, Sauria, Squamata (lizards)
Ctenotus uber	N	0	Mayerl et al. 2015	Scincidae, Sphenomorphinae, Scincoidea, Sauria, Squamata (lizards)
Ctenotus vagus	N	0	Mayerl et al. 2015	Scincidae, Sphenomorphinae, Scincoidea, Sauria, Squamata (lizards)
Ctenotus vertebralis	N	0	Mayerl et al. 2015	Scincidae, Sphenomorphinae, Scincoidea, Sauria, Squamata (lizards)
Ctenotus xenopleura	N	0	Mayerl et al. 2015	Scincidae, Sphenomorphinae, Scincoidea, Sauria, Squamata (lizards)
Ctenotus youngsoni	N	0	Mayerl et al. 2015	Scincidae, Sphenomorphinae, Scincoidea, Sauria, Squamata (lizards)
Ctenotus zastictus	N	0	Mayerl et al. 2015	Scincidae, Sphenomorphinae, Scincoidea, Sauria, Squamata (lizards)
Ctenotus zebrilla	N	0	Mayerl et al. 2015	Scincidae, Sphenomorphinae, Scincoidea, Sauria, Squamata (lizards)
Cyclodomorphus branchialis	N	0	Mayerl et al. 2015	Scincidae, Egerniinae, Scincoidea, Sauria, Squamata (lizards)
Cyclodomorphus casuarinae	N	0	Mayerl et al. 2015	Scincidae, Egerniinae, Scincoidea, Sauria, Squamata (lizards)
Cyclodomorphus celatus	N	0	Mayerl et al. 2015	Scincidae, Egerniinae, Scincoidea, Sauria, Squamata (lizards)
Cyclodomorphus maxima	N	0	Mayerl et al. 2015	Scincidae, Egerniinae, Scincoidea, Sauria, Squamata (lizards)
Cyclodomorphus melanops	N	0	Mayerl et al. 2015	Scincidae, Egerniinae, Scincoidea, Sauria, Squamata (lizards)
Cyclodomorphus michaeli	N	0	Mayerl et al. 2015	Scincidae, Egerniinae, Scincoidea, Sauria, Squamata (lizards)
Cyclodomorphus praealtus	N	0	Mayerl et al. 2015	Scincidae, Egerniinae, Scincoidea, Sauria, Squamata (lizards)
Cyclodomorphus venustus	N	0	Mayerl et al. 2015	Scincidae, Egerniinae, Scincoidea, Sauria, Squamata (lizards)
Cyrtodactylus aaroni	B	22	Linkem et al. 2008	Gekkonidae, Gekkota, Sauria, Squamata (lizards: geckos)
Cyrtodactylus adorus	B	60.5	Shea et al. 2011	Gekkonidae, Gekkota, Sauria, Squamata (lizards: geckos)
Cyrtodactylus agusanensis	B	17.5	Linkem et al. 2008	Gekkonidae, Gekkota, Sauria, Squamata (lizards: geckos)
Cyrtodactylus angularis	P	3	Linkem et al. 2008	Gekkonidae, Gekkota, Sauria, Squamata (lizards: geckos)
Cyrtodactylus annulatus	P	5.5	Linkem et al. 2008	Gekkonidae, Gekkota, Sauria, Squamata (lizards: geckos)
Cyrtodactylus aurensis	P	7	Linkem et al. 2008	Gekkonidae, Gekkota, Sauria, Squamata (lizards: geckos)
Cyrtodactylus ayeyarwadyensis	P	19	Das 2015	Gekkonidae, Gekkota, Sauria, Squamata (lizards: geckos)
Cyrtodactylus badenensis	N	0	Das 2015	Gekkonidae, Gekkota, Sauria, Squamata (lizards: geckos)
Cyrtodactylus baluensis	B	17	Das 2015	Gekkonidae, Gekkota, Sauria, Squamata (lizards: geckos)
Cyrtodactylus brevidactylus	P	8	Das 2015	Gekkonidae, Gekkota, Sauria, Squamata (lizards: geckos)
Cyrtodactylus brevipalmatus	B	16	Das 2015	Gekkonidae, Gekkota, Sauria, Squamata (lizards: geckos)
Cyrtodactylus caovansungi	P	9	Das 2015	Gekkonidae, Gekkota, Sauria, Squamata (lizards: geckos)
Cyrtodactylus cattienensis	P	7	Geissler et al. 2009	Gekkonidae, Gekkota, Sauria, Squamata (lizards: geckos)
Cyrtodactylus cavernicolus	P	4	Linkem et al. 2008	Gekkonidae, Gekkota, Sauria, Squamata (lizards: geckos)
Cyrtodactylus chanhomeae	B	32	Chan-ard et al. 2015	Gekkonidae, Gekkota, Sauria, Squamata (lizards: geckos)
Cyrtodactylus chrysopylos	P	10	Das 2015	Gekkonidae, Gekkota, Sauria, Squamata (lizards: geckos)
Cyrtodactylus consobrinus	B	13	Linkem et al. 2008	Gekkonidae, Gekkota, Sauria, Squamata (lizards: geckos)
Cyrtodactylus cryptus	P	10	Das 2015	Gekkonidae, Gekkota, Sauria, Squamata (lizards: geckos)
Cyrtodactylus darmandvillei	F	18.5	Linkem et al. 2008	Gekkonidae, Gekkota, Sauria, Squamata (lizards: geckos)
Cyrtodactylus derongo	N	0	Linkem et al. 2008	Gekkonidae, Gekkota, Sauria, Squamata (lizards: geckos)
Cyrtodactylus elok	P	8	Linkem et al. 2008	Gekkonidae, Gekkota, Sauria, Squamata (lizards: geckos)
Cyrtodactylus epiroticus	B	71	Kraus 2008	Gekkonidae, Gekkota, Sauria, Squamata (lizards: geckos)
Cyrtodactylus fumosus	B	47	Das 2015	Gekkonidae, Gekkota, Sauria, Squamata (lizards: geckos)
Cyrtodactylus gansi	P	22.5	Das 2015	Gekkonidae, Gekkota, Sauria, Squamata (lizards: geckos)
Cyrtodactylus hoskini	B	48	Shea et al. 2011	Gekkonidae, Gekkota, Sauria, Squamata (lizards: geckos)
Cyrtodactylus ingeri	P	8	Das 2015	Gekkonidae, Gekkota, Sauria, Squamata (lizards: geckos)
Cyrtodactylus interdigitalis	P	14	Das 2015	Gekkonidae, Gekkota, Sauria, Squamata (lizards: geckos)
Cyrtodactylus intermedius	P	8.5	Stuart & Emmett 2006; Grismer et al. 2007	Gekkonidae, Gekkota, Sauria, Squamata (lizards: geckos)
Cyrtodactylus irianjayaensis	P	11.5	Linkem et al. 2008	Gekkonidae, Gekkota, Sauria, Squamata (lizards: geckos)
Cyrtodactylus irregularis	B	15.5	Linkem et al. 2008	Gekkonidae, Gekkota, Sauria, Squamata (lizards: geckos)
Cyrtodactylus jarujini	B	19	Linkem et al. 2008	Gekkonidae, Gekkota, Sauria, Squamata (lizards: geckos)
Cyrtodactylus jellesmae	N	0	Linkem et al. 2008	Gekkonidae, Gekkota, Sauria, Squamata (lizards: geckos)
Cyrtodactylus khasiensis	P	12	Das 2015	Gekkonidae, Gekkota, Sauria, Squamata (lizards: geckos)
Cyrtodactylus klugei	B	66.5	Das 2015	Gekkonidae, Gekkota, Sauria, Squamata (lizards: geckos)
Cyrtodactylus laevigatus	N	0	Linkem et al. 2008	Gekkonidae, Gekkota, Sauria, Squamata (lizards: geckos)
Cyrtodactylus lateralis	P	13	Linkem et al. 2008	Gekkonidae, Gekkota, Sauria, Squamata (lizards: geckos)
Cyrtodactylus loriae	B	61.5	Linkem et al. 2008	Gekkonidae, Gekkota, Sauria, Squamata (lizards: geckos)
Cyrtodactylus louisiadensis	B	50	Linkem et al. 2008	Gekkonidae, Gekkota, Sauria, Squamata (lizards: geckos)
Cyrtodactylus macrotuberculatus	B	36	Sumontha et al. 2012	Gekkonidae, Gekkota, Sauria, Squamata (lizards: geckos)
Cyrtodactylus malayanus	P	9	Linkem et al. 2008	Gekkonidae, Gekkota, Sauria, Squamata (lizards: geckos)
Cyrtodactylus marmoratus	B	22.5	Das 2015	Gekkonidae, Gekkota, Sauria, Squamata (lizards: geckos)
Cyrtodactylus matsuii	P	7.5	Das 2015	Gekkonidae, Gekkota, Sauria, Squamata (lizards: geckos)
Cyrtodactylus mcdonaldi	B	32	Shea et al. 2011	Gekkonidae, Gekkota, Sauria, Squamata (lizards: geckos)
Cyrtodactylus mimikanus	B	21.5	Linkem et al. 2008	Gekkonidae, Gekkota, Sauria, Squamata (lizards: geckos)
Cyrtodactylus novaeguineae	B	40	Linkem et al. 2008	Gekkonidae, Gekkota, Sauria, Squamata (lizards: geckos)
Cyrtodactylus oldhami	P	8	Das 2015	Gekkonidae, Gekkota, Sauria, Squamata (lizards: geckos)
Cyrtodactylus papuensis	P	8.5	Linkem et al. 2008	Gekkonidae, Gekkota, Sauria, Squamata (lizards: geckos)
Cyrtodactylus peguensis	P	8	Linkem et al. 2008	Gekkonidae, Gekkota, Sauria, Squamata (lizards: geckos)
Cyrtodactylus philippinicus	P	9	Linkem et al. 2008	Gekkonidae, Gekkota, Sauria, Squamata (lizards: geckos)
Cyrtodactylus phongnhakebangensis	B	37	Sumontha et al. 2012	Gekkonidae, Gekkota, Sauria, Squamata (lizards: geckos)
Cyrtodactylus phuketensis	B	34.5	Sumontha et al. 2012	Gekkonidae, Gekkota, Sauria, Squamata (lizards: geckos)
Cyrtodactylus pronarus	B	62	Shea et al. 2011	Gekkonidae, Gekkota, Sauria, Squamata (lizards: geckos)
Cyrtodactylus pseudoquadrivirgatus	P	7.5	Nemes et al. 2013	Gekkonidae, Gekkota, Sauria, Squamata (lizards: geckos)
Cyrtodactylus pubisulcus	P	8.5	Nemes et al. 2013	Gekkonidae, Gekkota, Sauria, Squamata (lizards: geckos)
Cyrtodactylus pulchellus	B	23	Linkem et al. 2008; Sumontha et al. 2012	Gekkonidae, Gekkota, Sauria, Squamata (lizards: geckos)
Cyrtodactylus quadrivirgatus	P	2	Linkem et al. 2008	Gekkonidae, Gekkota, Sauria, Squamata (lizards: geckos)
Cyrtodactylus redimiculus	B	15	Linkem et al. 2008	Gekkonidae, Gekkota, Sauria, Squamata (lizards: geckos)
Cyrtodactylus robustus	B	80	Kraus 2008	Gekkonidae, Gekkota, Sauria, Squamata (lizards: geckos)
Cyrtodactylus russelli	B	32.5	Sumontha et al. 2012	Gekkonidae, Gekkota, Sauria, Squamata (lizards: geckos)
Cyrtodactylus semenanjungensis	N	0	Sumontha et al. 2012	Gekkonidae, Gekkota, Sauria, Squamata (lizards: geckos)
Cyrtodactylus seribuatensis	B	43.5	Sumontha et al. 2012	Gekkonidae, Gekkota, Sauria, Squamata (lizards: geckos)
Cyrtodactylus sermowaiensis	N	0	Linkem et al. 2008	Gekkonidae, Gekkota, Sauria, Squamata (lizards: geckos)
Cyrtodactylus spinosus	P	15.5	Linkem et al. 2008	Gekkonidae, Gekkota, Sauria, Squamata (lizards: geckos)
Cyrtodactylus sumonthai	P	1	Sumontha et al. 2012	Gekkonidae, Gekkota, Sauria, Squamata (lizards: geckos)
Cyrtodactylus sworderi	P	7	Sumontha et al. 2012	Gekkonidae, Gekkota, Sauria, Squamata (lizards: geckos)
Cyrtodactylus thirakhupti	N	0	Sumontha et al. 2012	Gekkonidae, Gekkota, Sauria, Squamata (lizards: geckos)
Cyrtodactylus tigroides	B	14.5	Linkem et al. 2008	Gekkonidae, Gekkota, Sauria, Squamata (lizards: geckos)
Cyrtodactylus tiomanensis	P	4	Linkem et al. 2008	Gekkonidae, Gekkota, Sauria, Squamata (lizards: geckos)
Cyrtodactylus tripartitus	B	71	Linkem et al. 2008	Gekkonidae, Gekkota, Sauria, Squamata (lizards: geckos)
Cyrtodactylus tuberculatus	B	39	Shea et al. 2011	Gekkonidae, Gekkota, Sauria, Squamata (lizards: geckos)
Cyrtodactylus wakeorum	P	12	Sumontha et al. 2012	Gekkonidae, Gekkota, Sauria, Squamata (lizards: geckos)
Cyrtodactylus yoshii	P	10	Sumontha et al. 2012	Gekkonidae, Gekkota, Sauria, Squamata (lizards: geckos)
Cyrtodactylus zhaoermii	P	3.5	Shi & Zhao 2010	Gekkonidae, Gekkota, Sauria, Squamata (lizards: geckos)
Cyrtopodion indusoani	N	0	Bauer et al. 2013	Gekkonidae, Gekkota, Sauria, Squamata (lizards: geckos)
Dalmatolacerta oxycephala	F	44	Baeckens et al. 2014	Lacertidae, Sauria, Lacertoidea, Squamata (lizards)
Darevskia armeniaca	F	35	Baeckens et al. 2014	Lacertidae, Sauria, Lacertoidea, Squamata (lizards)
Darevskia brauneri	F	38	Baeckens et al. 2014	Lacertidae, Sauria, Lacertoidea, Squamata (lizards)
Darevskia caucasica	F	31	Baeckens et al. 2014	Lacertidae, Sauria, Lacertoidea, Squamata (lizards)
Darevskia chlorogaster	F	33	Baeckens et al. 2014	Lacertidae, Sauria, Lacertoidea, Squamata (lizards)
Darevskia clarkorum	F	36	Baeckens et al. 2014	Lacertidae, Sauria, Lacertoidea, Squamata (lizards)
Darevskia daghestanica	F	32	Baeckens et al. 2014	Lacertidae, Sauria, Lacertoidea, Squamata (lizards)
Darevskia portschinskii	F	37	Baeckens et al. 2014	Lacertidae, Sauria, Lacertoidea, Squamata (lizards)
Darevskia praticola	F	22	Baeckens et al. 2014	Lacertidae, Sauria, Lacertoidea, Squamata (lizards)
Darevskia rudis	F	38	Baeckens et al. 2014	Lacertidae, Sauria, Lacertoidea, Squamata (lizards)
Darevskia saxicola	F	38	Baeckens et al. 2014	Lacertidae, Sauria, Lacertoidea, Squamata (lizards)
Dasia griffini	N	0	Mayerl et al. 2015	Scincidae, Mabuyinae, Scincoidea, Sauria, Squamata (lizards)
Dasia grisea	N	0	Mayerl et al. 2015	Scincidae, Mabuyinae, Scincoidea, Sauria, Squamata (lizards)
Dasia haliana	N	0	Mayerl et al. 2015	Scincidae, Mabuyinae, Scincoidea, Sauria, Squamata (lizards)
Dasia johnsinghi	N	0	Mayerl et al. 2015	Scincidae, Mabuyinae, Scincoidea, Sauria, Squamata (lizards)
Dasia nicobarensis	N	0	Mayerl et al. 2015	Scincidae, Mabuyinae, Scincoidea, Sauria, Squamata (lizards)
Dasia olivacea	N	0	Mayerl et al. 2015	Scincidae, Mabuyinae, Scincoidea, Sauria, Squamata (lizards)
Dasia semicincta	N	0	Mayerl et al. 2015	Scincidae, Mabuyinae, Scincoidea, Sauria, Squamata (lizards)
Dasia subcaerulea	N	0	Mayerl et al. 2015	Scincidae, Mabuyinae, Scincoidea, Sauria, Squamata (lizards)
Dasia vittata	N	0	Mayerl et al. 2015	Scincidae, Mabuyinae, Scincoidea, Sauria, Squamata (lizards)
Delma australis	N	0	Kluge 1974; Kluge & Nussbaum 1995	Pygopodidae, Gekkota, Sauria, Squamata (lizards)
Delma borea	N	0	Kluge 1974; Kluge & Nussbaum 1995	Pygopodidae, Gekkota, Sauria, Squamata (lizards)
Delma butleri	N	0	Kluge 1974; Kluge & Nussbaum 1995	Pygopodidae, Gekkota, Sauria, Squamata (lizards)
Delma concinna	N	0	Kluge 1974; Kluge & Nussbaum 1995	Pygopodidae, Gekkota, Sauria, Squamata (lizards)
Delma fraseri	N	0	Kluge 1974; Kluge & Nussbaum 1995	Pygopodidae, Gekkota, Sauria, Squamata (lizards)
Delma grayii	N	0	Kluge 1974; Kluge & Nussbaum 1995	Pygopodidae, Gekkota, Sauria, Squamata (lizards)
Delma impar	N	0	Kluge 1974; Kluge & Nussbaum 1995	Pygopodidae, Gekkota, Sauria, Squamata (lizards)
Delma inornata	N	0	Kluge 1974; Kluge & Nussbaum 1995	Pygopodidae, Gekkota, Sauria, Squamata (lizards)
Delma labialis	N	0	Kluge 1974; Kluge & Nussbaum 1995	Pygopodidae, Gekkota, Sauria, Squamata (lizards)
Delma mitella	N	0	Kluge 1974; Kluge & Nussbaum 1995	Pygopodidae, Gekkota, Sauria, Squamata (lizards)
Delma molleri	N	0	Kluge 1974; Kluge & Nussbaum 1995	Pygopodidae, Gekkota, Sauria, Squamata (lizards)
Delma nasuta	N	0	Kluge 1974; Kluge & Nussbaum 1995	Pygopodidae, Gekkota, Sauria, Squamata (lizards)
Delma pax	N	0	Kluge 1974; Kluge & Nussbaum 1995	Pygopodidae, Gekkota, Sauria, Squamata (lizards)
Delma tincta	N	0	Kluge 1974; Kluge & Nussbaum 1995	Pygopodidae, Gekkota, Sauria, Squamata (lizards)
Delma torquata	N	0	Kluge 1974; Kluge & Nussbaum 1995	Pygopodidae, Gekkota, Sauria, Squamata (lizards)
Dibamus bourreti	N	0	Darevsky 1992	Dibamidae, Sauria, Squamata (lizards)
Dibamus celebensis	N	0	Greer 1985	Dibamidae, Sauria, Squamata (lizards)
Dibamus greeri	N	0	Darevsky 1992	Dibamidae, Sauria, Squamata (lizards)
Dibamus kondaoensis	N	0	Neang et al. 2011	Dibamidae, Sauria, Squamata (lizards)
Dibamus novaeguineae	P	4	Das & Lim 2009	Dibamidae, Sauria, Squamata (lizards)
Dibamus seramensis	N	0	Greer 1985	Dibamidae, Sauria, Squamata (lizards)
Dibamus tiomanensis	N	0	Greer 1985	Dibamidae, Sauria, Squamata (lizards)
Dierogekko insularis	P	15	Bauer et al. 2006	Diplodactylidae, Gekkota, Sauria, Squamata (lizards: geckos)
Dierogekko kaalaensis	P	13.5	Bauer et al. 2006	Diplodactylidae, Gekkota, Sauria, Squamata (lizards: geckos)
Dierogekko koniambo	P	11	Bauer et al. 2006	Diplodactylidae, Gekkota, Sauria, Squamata (lizards: geckos)
Dierogekko nehoueensis	P	18.5	Bauer et al. 2006	Diplodactylidae, Gekkota, Sauria, Squamata (lizards: geckos)
Dierogekko poumensis	P	9.5	Bauer et al. 2006	Diplodactylidae, Gekkota, Sauria, Squamata (lizards: geckos)
Dierogekko thomaswhitei	P	16	Bauer et al. 2006	Diplodactylidae, Gekkota, Sauria, Squamata (lizards: geckos)
Dierogekko validiclavis	P	23.5	Bauer et al. 2006	Diplodactylidae, Gekkota, Sauria, Squamata (lizards: geckos)
Dinarolacerta montenegrina	F	37	Baeckens et al. 2014	Lacertidae, Sauria, Lacertoidea, Squamata (lizards)
Dinarolacerta mosorensis	F	36	Baeckens et al. 2014	Lacertidae, Sauria, Lacertoidea, Squamata (lizards)
Diplodactylus capensis	N	0	Cogger 2014	Diplodactylidae, Gekkota, Sauria, Squamata (lizards: geckos)
Diplodactylus conspicillatus	N	0	Cogger 2014	Diplodactylidae, Gekkota, Sauria, Squamata (lizards: geckos)
Diplodactylus fulleri	N	0	Cogger 2014	Diplodactylidae, Gekkota, Sauria, Squamata (lizards: geckos)
Diplodactylus galeatus	N	0	Cogger 2014	Diplodactylidae, Gekkota, Sauria, Squamata (lizards: geckos)
Diplodactylus granariensis	N	0	Cogger 2014	Diplodactylidae, Gekkota, Sauria, Squamata (lizards: geckos)
Diplodactylus klugei	N	0	Cogger 2014	Diplodactylidae, Gekkota, Sauria, Squamata (lizards: geckos)
Diplodactylus mitchelli	N	0	Cogger 2014	Diplodactylidae, Gekkota, Sauria, Squamata (lizards: geckos)
Diplodactylus ornatus	N	0	Cogger 2014	Diplodactylidae, Gekkota, Sauria, Squamata (lizards: geckos)
Diplodactylus polyophthalmus	N	0	Cogger 2014	Diplodactylidae, Gekkota, Sauria, Squamata (lizards: geckos)
Diplodactylus pulcher	N	0	Cogger 2014	Diplodactylidae, Gekkota, Sauria, Squamata (lizards: geckos)
Diplodactylus savagei	N	0	Cogger 2014	Diplodactylidae, Gekkota, Sauria, Squamata (lizards: geckos)
Diplodactylus tessellatus	N	0	Cogger 2014	Diplodactylidae, Gekkota, Sauria, Squamata (lizards: geckos)
Diplodactylus vittatus	N	0	Cogger 2014	Diplodactylidae, Gekkota, Sauria, Squamata (lizards: geckos)
Diplolaemus bibronii	N	0	Mayerl et al. 2015	Leiosauridae, Iguania, Sauria, Squamata (lizards)
Diplolaemus darwinii	N	0	Mayerl et al. 2015	Leiosauridae, Iguania, Sauria, Squamata (lizards)
Diplolaemus leopardinus	N	0	Mayerl et al. 2015	Leiosauridae, Iguania, Sauria, Squamata (lizards)
Diplolaemus sexcinctus	N	0	Mayerl et al. 2015	Leiosauridae, Iguania, Sauria, Squamata (lizards)
Diporiphora albilabris	P	4	Cogger 2014	Agamidae (Amphibolurinae), Sauria, Iguania, Squamata (lizards)
Diporiphora bennettii	P	4	Cogger 2014	Agamidae (Amphibolurinae), Sauria, Iguania, Squamata (lizards)
Diporiphora bilineata	P	4	Cogger 2014	Agamidae (Amphibolurinae), Sauria, Iguania, Squamata (lizards)
Diporiphora lalliae	P	4	Cogger 2014	Agamidae (Amphibolurinae), Sauria, Iguania, Squamata (lizards)
Diporiphora magna	P	4	Cogger 2014	Agamidae (Amphibolurinae), Sauria, Iguania, Squamata (lizards)
Diporiphora reginae	P	4	Cogger 2014	Agamidae (Amphibolurinae), Sauria, Iguania, Squamata (lizards)
Diporiphora superba	P	4	Cogger 2014	Agamidae (Amphibolurinae), Sauria, Iguania, Squamata (lizards)
Dipsosaurus dorsalis	F	44	Smith 1995	Iguanidae, Iguania, Sauria, Squamata (lizards)
Dixonius hangseesom	N	0	Das 2015	Gekkonidae, Gekkota, Sauria, Squamata (lizards: geckos)
Dixonius melanostictus	P	9	Das 2015	Gekkonidae, Gekkota, Sauria, Squamata (lizards: geckos)
Dixonius siamensis	P	7	Grismer et al. 2007	Gekkonidae, Gekkota, Sauria, Squamata (lizards: geckos)
Dixonius vietnamensis	P	6	Das 2015	Gekkonidae, Gekkota, Sauria, Squamata (lizards: geckos)
Dopasia buettikoferi	N	0	Mayerl et al. 2015	Anguidae (Anguinae), Diploglossa, Anguimorpha, Sauria, Squamata (lizards)
Dopasia gracilis	N	0	Mayerl et al. 2015	Anguidae (Anguinae), Diploglossa, Anguimorpha, Sauria, Squamata (lizards)
Dopasia hainanensis	N	0	Mayerl et al. 2015	Anguidae (Anguinae), Diploglossa, Anguimorpha, Sauria, Squamata (lizards)
Dopasia harti	N	0	Mayerl et al. 2015	Anguidae (Anguinae), Diploglossa, Anguimorpha, Sauria, Squamata (lizards)
Dopasia ludovici	N	0	Mayerl et al. 2015	Anguidae (Anguinae), Diploglossa, Anguimorpha, Sauria, Squamata (lizards)
Dopasia sokolovi	N	0	Mayerl et al. 2015	Anguidae (Anguinae), Diploglossa, Anguimorpha, Sauria, Squamata (lizards)
Dopasia wegneri	N	0	Mayerl et al. 2015	Anguidae (Anguinae), Diploglossa, Anguimorpha, Sauria, Squamata (lizards)
Dracaena guianensis	B	8	Avila-Pirés 1995	Teiidae, Sauria, Lacertoidea, Squamata (lizards)
Draco beccarii	N	0	Smith 1935; Ananjeva 1997; Ananjeva & Stuart 2001	Agamidae (Draconinae), Sauria, Iguania, Squamata (lizards)
Draco biaro	N	0	Smith 1935; Ananjeva 1997; Ananjeva & Stuart 2001	Agamidae (Draconinae), Sauria, Iguania, Squamata (lizards)
Draco bimaculatus	N	0	Smith 1935; Ananjeva 1997; Ananjeva & Stuart 2001	Agamidae (Draconinae), Sauria, Iguania, Squamata (lizards)
Draco blanfordii	N	0	Smith 1935; Ananjeva 1997; Ananjeva & Stuart 2001	Agamidae (Draconinae), Sauria, Iguania, Squamata (lizards)
Draco boschmai	N	0	Smith 1935; Ananjeva 1997; Ananjeva & Stuart 2001	Agamidae (Draconinae), Sauria, Iguania, Squamata (lizards)
Draco bourouniensis	N	0	Smith 1935; Ananjeva 1997; Ananjeva & Stuart 2001	Agamidae (Draconinae), Sauria, Iguania, Squamata (lizards)
Draco caerulhians	N	0	Smith 1935; Ananjeva 1997; Ananjeva & Stuart 2001	Agamidae (Draconinae), Sauria, Iguania, Squamata (lizards)
Draco cornutus	N	0	Smith 1935; Ananjeva 1997; Ananjeva & Stuart 2001	Agamidae (Draconinae), Sauria, Iguania, Squamata (lizards)
Draco cristatellus	N	0	Smith 1935; Ananjeva 1997; Ananjeva & Stuart 2001	Agamidae (Draconinae), Sauria, Iguania, Squamata (lizards)
Draco cyanopterus	N	0	Smith 1935; Ananjeva 1997; Ananjeva & Stuart 2001	Agamidae (Draconinae), Sauria, Iguania, Squamata (lizards)
Draco dussumieri	N	0	Smith 1935; Ananjeva 1997; Ananjeva & Stuart 2001	Agamidae (Draconinae), Sauria, Iguania, Squamata (lizards)
Draco fimbriatus	N	0	Smith 1935; Ananjeva 1997; Ananjeva & Stuart 2001	Agamidae (Draconinae), Sauria, Iguania, Squamata (lizards)
Draco guentheri	N	0	Smith 1935; Ananjeva 1997; Ananjeva & Stuart 2001	Agamidae (Draconinae), Sauria, Iguania, Squamata (lizards)
Draco haematopogon	N	0	Smith 1935; Ananjeva 1997; Ananjeva & Stuart 2001	Agamidae (Draconinae), Sauria, Iguania, Squamata (lizards)
Draco indochinensis	N	0	Smith 1935; Ananjeva 1997; Ananjeva & Stuart 2001	Agamidae (Draconinae), Sauria, Iguania, Squamata (lizards)
Draco lineatus	N	0	Smith 1935; Ananjeva 1997; Ananjeva & Stuart 2001	Agamidae (Draconinae), Sauria, Iguania, Squamata (lizards)
Draco maculatus	N	0	Smith 1935; Ananjeva 1997; Ananjeva & Stuart 2001	Agamidae (Draconinae), Sauria, Iguania, Squamata (lizards)
Draco maximus	N	0	Smith 1935; Ananjeva 1997; Ananjeva & Stuart 2001	Agamidae (Draconinae), Sauria, Iguania, Squamata (lizards)
Draco melanopogon	N	0	Smith 1935; Ananjeva 1997; Ananjeva & Stuart 2001	Agamidae (Draconinae), Sauria, Iguania, Squamata (lizards)
Draco mindanensis	N	0	Smith 1935; Ananjeva 1997; Ananjeva & Stuart 2001	Agamidae (Draconinae), Sauria, Iguania, Squamata (lizards)
Draco obscurus	N	0	Smith 1935; Ananjeva 1997; Ananjeva & Stuart 2001	Agamidae (Draconinae), Sauria, Iguania, Squamata (lizards)
Draco ornatus	N	0	Smith 1935; Ananjeva 1997; Ananjeva & Stuart 2001	Agamidae (Draconinae), Sauria, Iguania, Squamata (lizards)
Draco palawanensis	N	0	Smith 1935; Ananjeva 1997; Ananjeva & Stuart 2001	Agamidae (Draconinae), Sauria, Iguania, Squamata (lizards)
Draco quadrasi	N	0	Smith 1935; Ananjeva 1997; Ananjeva & Stuart 2001	Agamidae (Draconinae), Sauria, Iguania, Squamata (lizards)
Draco quinquefasciatus	N	0	Smith 1935; Ananjeva 1997; Ananjeva & Stuart 2001	Agamidae (Draconinae), Sauria, Iguania, Squamata (lizards)
Draco reticulatus	N	0	Smith 1935; Ananjeva 1997; Ananjeva & Stuart 2001	Agamidae (Draconinae), Sauria, Iguania, Squamata (lizards)
Draco rhytisma	N	0	Smith 1935; Ananjeva 1997; Ananjeva & Stuart 2001	Agamidae (Draconinae), Sauria, Iguania, Squamata (lizards)
Draco spilonotus	N	0	Smith 1935; Ananjeva 1997; Ananjeva & Stuart 2001	Agamidae (Draconinae), Sauria, Iguania, Squamata (lizards)
Draco spilopterus	N	0	Smith 1935; Ananjeva 1997; Ananjeva & Stuart 2001	Agamidae (Draconinae), Sauria, Iguania, Squamata (lizards)
Draco taeniopterus	N	0	Smith 1935; Ananjeva 1997; Ananjeva & Stuart 2001	Agamidae (Draconinae), Sauria, Iguania, Squamata (lizards)
Draco timorensis	N	0	Smith 1935; Ananjeva 1997; Ananjeva & Stuart 2001	Agamidae (Draconinae), Sauria, Iguania, Squamata (lizards)
Draco volans	N	0	Smith 1935; Ananjeva 1997; Ananjeva & Stuart 2001	Agamidae (Draconinae), Sauria, Iguania, Squamata (lizards)
Dryadosaura nordestina	B	10.5	Rodrigues et al. 2013	Gymnophthalmidae (Ecpleopinae), Sauria, Lacertoidea, Squamata (lizards)
Ebenavia inunguis	N	0	Nussbaum & Kluge 1995	Gekkonidae, Gekkota, Sauria, Squamata (lizards: geckos)
Egernia cunninghami	N	0	Mayerl et al. 2015	Scincidae, Egerniinae, Scincoidea, Sauria, Squamata (lizards)
Egernia cygnitos	N	0	Mayerl et al. 2015	Scincidae, Egerniinae, Scincoidea, Sauria, Squamata (lizards)
Egernia depressa	N	0	Mayerl et al. 2015	Scincidae, Egerniinae, Scincoidea, Sauria, Squamata (lizards)
Egernia douglasi	N	0	Mayerl et al. 2015	Scincidae, Egerniinae, Scincoidea, Sauria, Squamata (lizards)
Egernia eos	N	0	Mayerl et al. 2015	Scincidae, Egerniinae, Scincoidea, Sauria, Squamata (lizards)
Egernia epsisolus	N	0	Mayerl et al. 2015	Scincidae, Egerniinae, Scincoidea, Sauria, Squamata (lizards)
Egernia formosa	N	0	Mayerl et al. 2015	Scincidae, Egerniinae, Scincoidea, Sauria, Squamata (lizards)
Egernia hosmeri	N	0	Mayerl et al. 2015	Scincidae, Egerniinae, Scincoidea, Sauria, Squamata (lizards)
Egernia kingii	N	0	Mayerl et al. 2015	Scincidae, Egerniinae, Scincoidea, Sauria, Squamata (lizards)
Egernia mcpheei	N	0	Mayerl et al. 2015	Scincidae, Egerniinae, Scincoidea, Sauria, Squamata (lizards)
Egernia napoleonis	N	0	Mayerl et al. 2015	Scincidae, Egerniinae, Scincoidea, Sauria, Squamata (lizards)
Egernia pilbarensis	N	0	Mayerl et al. 2015	Scincidae, Egerniinae, Scincoidea, Sauria, Squamata (lizards)
Egernia richardi	N	0	Mayerl et al. 2015	Scincidae, Egerniinae, Scincoidea, Sauria, Squamata (lizards)
Egernia rugosa	N	0	Mayerl et al. 2015	Scincidae, Egerniinae, Scincoidea, Sauria, Squamata (lizards)
Egernia saxatilis	N	0	Mayerl et al. 2015	Scincidae, Egerniinae, Scincoidea, Sauria, Squamata (lizards)
Egernia stokesii	N	0	Mayerl et al. 2015	Scincidae, Egerniinae, Scincoidea, Sauria, Squamata (lizards)
Egernia striolata	N	0	Mayerl et al. 2015	Scincidae, Egerniinae, Scincoidea, Sauria, Squamata (lizards)
Elasmodactylus tetensis	P	8	Spawls et al. 2002	Gekkonidae, Gekkota, Sauria, Squamata (lizards: geckos)
Elgaria cedrosensis	N	0	Grismer 2002; Mayerl et al. 2015	Anguidae (Gerrhonotinae), Diploglossa, Anguimorpha, Sauria, Squamata (lizards)
Elgaria coerulea	N	0	Mayerl et al. 2015	Anguidae (Gerrhonotinae), Diploglossa, Anguimorpha, Sauria, Squamata (lizards)
Elgaria kingii	N	0	Mayerl et al. 2015	Anguidae (Gerrhonotinae), Diploglossa, Anguimorpha, Sauria, Squamata (lizards)
Elgaria multicarinata	N	0	Mayerl et al. 2015	Anguidae (Gerrhonotinae), Diploglossa, Anguimorpha, Sauria, Squamata (lizards)
Elgaria panamintina	N	0	Mayerl et al. 2015	Anguidae (Gerrhonotinae), Diploglossa, Anguimorpha, Sauria, Squamata (lizards)
Elgaria paucicarinata	N	0	Mayerl et al. 2015	Anguidae (Gerrhonotinae), Diploglossa, Anguimorpha, Sauria, Squamata (lizards)
Elgaria velazquezi	N	0	Mayerl et al. 2015	Anguidae (Gerrhonotinae), Diploglossa, Anguimorpha, Sauria, Squamata (lizards)
Emoia adspersa	N	0	Mayerl et al. 2015	Scincidae, Eugongylinae, Scincoidea, Sauria, Squamata (lizards)
Emoia aenea	N	0	Mayerl et al. 2015	Scincidae, Eugongylinae, Scincoidea, Sauria, Squamata (lizards)
Emoia ahli	N	0	Mayerl et al. 2015	Scincidae, Eugongylinae, Scincoidea, Sauria, Squamata (lizards)
Emoia aneityumensis	N	0	Mayerl et al. 2015	Scincidae, Eugongylinae, Scincoidea, Sauria, Squamata (lizards)
Emoia arnoensis	N	0	Mayerl et al. 2015	Scincidae, Eugongylinae, Scincoidea, Sauria, Squamata (lizards)
Emoia atrocostata	N	0	Mayerl et al. 2015	Scincidae, Eugongylinae, Scincoidea, Sauria, Squamata (lizards)
Emoia aurulenta	N	0	Mayerl et al. 2015	Scincidae, Eugongylinae, Scincoidea, Sauria, Squamata (lizards)
Emoia battersbyi	N	0	Mayerl et al. 2015	Scincidae, Eugongylinae, Scincoidea, Sauria, Squamata (lizards)
Emoia baudini	N	0	Mayerl et al. 2015	Scincidae, Eugongylinae, Scincoidea, Sauria, Squamata (lizards)
Emoia bismarckensis	N	0	Mayerl et al. 2015	Scincidae, Eugongylinae, Scincoidea, Sauria, Squamata (lizards)
Emoia boettgeri	N	0	Mayerl et al. 2015	Scincidae, Eugongylinae, Scincoidea, Sauria, Squamata (lizards)
Emoia bogerti	N	0	Mayerl et al. 2015	Scincidae, Eugongylinae, Scincoidea, Sauria, Squamata (lizards)
Emoia brongersmai	N	0	Mayerl et al. 2015	Scincidae, Eugongylinae, Scincoidea, Sauria, Squamata (lizards)
Emoia caeruleocauda	N	0	Mayerl et al. 2015	Scincidae, Eugongylinae, Scincoidea, Sauria, Squamata (lizards)
Emoia callisticta	N	0	Mayerl et al. 2015	Scincidae, Eugongylinae, Scincoidea, Sauria, Squamata (lizards)
Emoia campbelli	N	0	Mayerl et al. 2015	Scincidae, Eugongylinae, Scincoidea, Sauria, Squamata (lizards)
Emoia coggeri	N	0	Mayerl et al. 2015	Scincidae, Eugongylinae, Scincoidea, Sauria, Squamata (lizards)
Emoia concolor	N	0	Mayerl et al. 2015	Scincidae, Eugongylinae, Scincoidea, Sauria, Squamata (lizards)
Emoia cyanogaster	N	0	Mayerl et al. 2015	Scincidae, Eugongylinae, Scincoidea, Sauria, Squamata (lizards)
Emoia cyanura	N	0	Mayerl et al. 2015	Scincidae, Eugongylinae, Scincoidea, Sauria, Squamata (lizards)
Emoia cyclops	N	0	Mayerl et al. 2015	Scincidae, Eugongylinae, Scincoidea, Sauria, Squamata (lizards)
Emoia digul	N	0	Mayerl et al. 2015	Scincidae, Eugongylinae, Scincoidea, Sauria, Squamata (lizards)
Emoia erronan	N	0	Mayerl et al. 2015	Scincidae, Eugongylinae, Scincoidea, Sauria, Squamata (lizards)
Emoia flavigularis	N	0	Mayerl et al. 2015	Scincidae, Eugongylinae, Scincoidea, Sauria, Squamata (lizards)
Emoia guttata	N	0	Mayerl et al. 2015	Scincidae, Eugongylinae, Scincoidea, Sauria, Squamata (lizards)
Emoia impar	N	0	Mayerl et al. 2015	Scincidae, Eugongylinae, Scincoidea, Sauria, Squamata (lizards)
Emoia irianensis	N	0	Mayerl et al. 2015	Scincidae, Eugongylinae, Scincoidea, Sauria, Squamata (lizards)
Emoia isolata	N	0	Mayerl et al. 2015	Scincidae, Eugongylinae, Scincoidea, Sauria, Squamata (lizards)
Emoia jakati	N	0	Mayerl et al. 2015	Scincidae, Eugongylinae, Scincoidea, Sauria, Squamata (lizards)
Emoia jamur	N	0	Mayerl et al. 2015	Scincidae, Eugongylinae, Scincoidea, Sauria, Squamata (lizards)
Emoia kitcheneri	N	0	Mayerl et al. 2015	Scincidae, Eugongylinae, Scincoidea, Sauria, Squamata (lizards)
Emoia klossi	N	0	Mayerl et al. 2015	Scincidae, Eugongylinae, Scincoidea, Sauria, Squamata (lizards)
Emoia kordoana	N	0	Mayerl et al. 2015	Scincidae, Eugongylinae, Scincoidea, Sauria, Squamata (lizards)
Emoia kuekenthali	N	0	Mayerl et al. 2015	Scincidae, Eugongylinae, Scincoidea, Sauria, Squamata (lizards)
Emoia laobaoense	N	0	Mayerl et al. 2015	Scincidae, Eugongylinae, Scincoidea, Sauria, Squamata (lizards)
Emoia lawesi	N	0	Mayerl et al. 2015	Scincidae, Eugongylinae, Scincoidea, Sauria, Squamata (lizards)
Emoia longicauda	N	0	Mayerl et al. 2015	Scincidae, Eugongylinae, Scincoidea, Sauria, Squamata (lizards)
Emoia loveridgei	N	0	Mayerl et al. 2015	Scincidae, Eugongylinae, Scincoidea, Sauria, Squamata (lizards)
Emoia loyaltiensis	N	0	Mayerl et al. 2015	Scincidae, Eugongylinae, Scincoidea, Sauria, Squamata (lizards)
Emoia maculata	N	0	Mayerl et al. 2015	Scincidae, Eugongylinae, Scincoidea, Sauria, Squamata (lizards)
Emoia maxima	N	0	Mayerl et al. 2015	Scincidae, Eugongylinae, Scincoidea, Sauria, Squamata (lizards)
Emoia mivarti	N	0	Mayerl et al. 2015	Scincidae, Eugongylinae, Scincoidea, Sauria, Squamata (lizards)
Emoia mokolahi	N	0	Mayerl et al. 2015	Scincidae, Eugongylinae, Scincoidea, Sauria, Squamata (lizards)
Emoia mokosariniveikau	N	0	Mayerl et al. 2015	Scincidae, Eugongylinae, Scincoidea, Sauria, Squamata (lizards)
Emoia montana	N	0	Mayerl et al. 2015	Scincidae, Eugongylinae, Scincoidea, Sauria, Squamata (lizards)
Emoia nativittatis	N	0	Mayerl et al. 2015	Scincidae, Eugongylinae, Scincoidea, Sauria, Squamata (lizards)
Emoia nigra	N	0	Mayerl et al. 2015	Scincidae, Eugongylinae, Scincoidea, Sauria, Squamata (lizards)
Emoia nigromarginata	N	0	Mayerl et al. 2015	Scincidae, Eugongylinae, Scincoidea, Sauria, Squamata (lizards)
Emoia obscura	N	0	Mayerl et al. 2015	Scincidae, Eugongylinae, Scincoidea, Sauria, Squamata (lizards)
Emoia oribata	N	0	Mayerl et al. 2015	Scincidae, Eugongylinae, Scincoidea, Sauria, Squamata (lizards)
Emoia oriva	N	0	Mayerl et al. 2015	Scincidae, Eugongylinae, Scincoidea, Sauria, Squamata (lizards)
Emoia pallidiceps	N	0	Mayerl et al. 2015	Scincidae, Eugongylinae, Scincoidea, Sauria, Squamata (lizards)
Emoia paniai	N	0	Mayerl et al. 2015	Scincidae, Eugongylinae, Scincoidea, Sauria, Squamata (lizards)
Emoia parkeri	N	0	Mayerl et al. 2015	Scincidae, Eugongylinae, Scincoidea, Sauria, Squamata (lizards)
Emoia physicae	N	0	Mayerl et al. 2015	Scincidae, Eugongylinae, Scincoidea, Sauria, Squamata (lizards)
Emoia physicina	N	0	Mayerl et al. 2015	Scincidae, Eugongylinae, Scincoidea, Sauria, Squamata (lizards)
Emoia ponapea	N	0	Mayerl et al. 2015	Scincidae, Eugongylinae, Scincoidea, Sauria, Squamata (lizards)
Emoia popei	N	0	Mayerl et al. 2015	Scincidae, Eugongylinae, Scincoidea, Sauria, Squamata (lizards)
Emoia pseudocyanura	N	0	Mayerl et al. 2015	Scincidae, Eugongylinae, Scincoidea, Sauria, Squamata (lizards)
Emoia pseudopallidiceps	N	0	Mayerl et al. 2015	Scincidae, Eugongylinae, Scincoidea, Sauria, Squamata (lizards)
Emoia reimschiisseli	N	0	Mayerl et al. 2015	Scincidae, Eugongylinae, Scincoidea, Sauria, Squamata (lizards)
Emoia rennellensis	N	0	Mayerl et al. 2015	Scincidae, Eugongylinae, Scincoidea, Sauria, Squamata (lizards)
Emoia ruficauda	N	0	Mayerl et al. 2015	Scincidae, Eugongylinae, Scincoidea, Sauria, Squamata (lizards)
Emoia rufilabialis	N	0	Mayerl et al. 2015	Scincidae, Eugongylinae, Scincoidea, Sauria, Squamata (lizards)
Emoia samoensis	N	0	Mayerl et al. 2015	Scincidae, Eugongylinae, Scincoidea, Sauria, Squamata (lizards)
Emoia sanfordi	N	0	Mayerl et al. 2015	Scincidae, Eugongylinae, Scincoidea, Sauria, Squamata (lizards)
Emoia schmidti	N	0	Mayerl et al. 2015	Scincidae, Eugongylinae, Scincoidea, Sauria, Squamata (lizards)
Emoia similis	N	0	Mayerl et al. 2015	Scincidae, Eugongylinae, Scincoidea, Sauria, Squamata (lizards)
Emoia slevini	N	0	Mayerl et al. 2015	Scincidae, Eugongylinae, Scincoidea, Sauria, Squamata (lizards)
Emoia sorex	N	0	Mayerl et al. 2015	Scincidae, Eugongylinae, Scincoidea, Sauria, Squamata (lizards)
Emoia submetallica	N	0	Mayerl et al. 2015	Scincidae, Eugongylinae, Scincoidea, Sauria, Squamata (lizards)
Emoia taumakoensis	N	0	Mayerl et al. 2015	Scincidae, Eugongylinae, Scincoidea, Sauria, Squamata (lizards)
Emoia tetrataenia	N	0	Mayerl et al. 2015	Scincidae, Eugongylinae, Scincoidea, Sauria, Squamata (lizards)
Emoia tongana	N	0	Mayerl et al. 2015	Scincidae, Eugongylinae, Scincoidea, Sauria, Squamata (lizards)
Emoia tropidolepis	N	0	Mayerl et al. 2015	Scincidae, Eugongylinae, Scincoidea, Sauria, Squamata (lizards)
Emoia trossula	N	0	Mayerl et al. 2015	Scincidae, Eugongylinae, Scincoidea, Sauria, Squamata (lizards)
Emoia tuitarere	N	0	Mayerl et al. 2015	Scincidae, Eugongylinae, Scincoidea, Sauria, Squamata (lizards)
Emoia veracunda	N	0	Mayerl et al. 2015	Scincidae, Eugongylinae, Scincoidea, Sauria, Squamata (lizards)
Enyalioides laticeps	F	5	Avila-Pirés 1995	Hoplocercidae, Iguania, Sauria, Squamata (lizards)
Enyalioides palpebralis	N	0	Avila-Pirés 1995	Hoplocercidae, Iguania, Sauria, Squamata (lizards)
Enyalius bibronii	N	0	Mayerl et al. 2015	Leiosauridae, Iguania, Sauria, Squamata (lizards)
Enyalius bilineatus	N	0	Mayerl et al. 2015	Leiosauridae, Iguania, Sauria, Squamata (lizards)
Enyalius boulengeri	N	0	Mayerl et al. 2015	Leiosauridae, Iguania, Sauria, Squamata (lizards)
Enyalius brasiliensis	N	0	Mayerl et al. 2015	Leiosauridae, Iguania, Sauria, Squamata (lizards)
Enyalius catenatus	N	0	Mayerl et al. 2015	Leiosauridae, Iguania, Sauria, Squamata (lizards)
Enyalius erythroceneus	N	0	Mayerl et al. 2015	Leiosauridae, Iguania, Sauria, Squamata (lizards)
Enyalius iheringii	N	0	Mayerl et al. 2015	Leiosauridae, Iguania, Sauria, Squamata (lizards)
Enyalius leechii	N	0	Mayerl et al. 2015	Leiosauridae, Iguania, Sauria, Squamata (lizards)
Enyalius perditus	N	0	Mayerl et al. 2015	Leiosauridae, Iguania, Sauria, Squamata (lizards)
Enyalius pictus	N	0	Mayerl et al. 2015	Leiosauridae, Iguania, Sauria, Squamata (lizards)
Eremias argus	F	20	Baeckens et al. 2014	Lacertidae, Sauria, Lacertoidea, Squamata (lizards)
Eremias arguta	F	21	Baeckens et al. 2014	Lacertidae, Sauria, Lacertoidea, Squamata (lizards)
Eremias grammica	F	34	Baeckens et al. 2014	Lacertidae, Sauria, Lacertoidea, Squamata (lizards)
Eremias persica	F	43	Baeckens et al. 2014	Lacertidae, Sauria, Lacertoidea, Squamata (lizards)
Eremias przewalskii	F	31	Baeckens et al. 2014	Lacertidae, Sauria, Lacertoidea, Squamata (lizards)
Eremias scripta	F	28	Baeckens et al. 2014	Lacertidae, Sauria, Lacertoidea, Squamata (lizards)
Eremias strauchi	F	36	Baeckens et al. 2014	Lacertidae, Sauria, Lacertoidea, Squamata (lizards)
Eremias velox	F	40	Baeckens et al. 2014	Lacertidae, Sauria, Lacertoidea, Squamata (lizards)
Eremiascincus antoniorum	N	0	Mayerl et al. 2015	Scincidae, Sphenomorphinae, Scincoidea, Sauria, Squamata (lizards)
Eremiascincus brongersmai	N	0	Mayerl et al. 2015	Scincidae, Sphenomorphinae, Scincoidea, Sauria, Squamata (lizards)
Eremiascincus butlerorum	N	0	Mayerl et al. 2015	Scincidae, Sphenomorphinae, Scincoidea, Sauria, Squamata (lizards)
Eremiascincus douglasi	N	0	Mayerl et al. 2015	Scincidae, Sphenomorphinae, Scincoidea, Sauria, Squamata (lizards)
Eremiascincus emigrans	N	0	Mayerl et al. 2015	Scincidae, Sphenomorphinae, Scincoidea, Sauria, Squamata (lizards)
Eremiascincus fasciolatus	N	0	Mayerl et al. 2015	Scincidae, Sphenomorphinae, Scincoidea, Sauria, Squamata (lizards)
Eremiascincus intermedius	N	0	Mayerl et al. 2015	Scincidae, Sphenomorphinae, Scincoidea, Sauria, Squamata (lizards)
Eremiascincus isolepis	N	0	Mayerl et al. 2015	Scincidae, Sphenomorphinae, Scincoidea, Sauria, Squamata (lizards)
Eremiascincus musivus	N	0	Mayerl et al. 2015	Scincidae, Sphenomorphinae, Scincoidea, Sauria, Squamata (lizards)
Eremiascincus pallidus	N	0	Mayerl et al. 2015	Scincidae, Sphenomorphinae, Scincoidea, Sauria, Squamata (lizards)
Eremiascincus pardalis	N	0	Mayerl et al. 2015	Scincidae, Sphenomorphinae, Scincoidea, Sauria, Squamata (lizards)
Eremiascincus phantasmus	N	0	Mayerl et al. 2015	Scincidae, Sphenomorphinae, Scincoidea, Sauria, Squamata (lizards)
Eremiascincus richardsonii	N	0	Mayerl et al. 2015	Scincidae, Sphenomorphinae, Scincoidea, Sauria, Squamata (lizards)
Eremiascincus timorensis	N	0	Mayerl et al. 2015	Scincidae, Sphenomorphinae, Scincoidea, Sauria, Squamata (lizards)
Eroticoscincus graciloides	N	0	Mayerl et al. 2015	Scincidae, Eugongylinae, Scincoidea, Sauria, Squamata (lizards)
Eublepharis angramainyu	P	13	Maderson 1972	Eublepharidae, Gekkota, Sauria, Squamata (lizards: geckos)
Eublepharis hardwickii	P	16	Maderson 1972	Eublepharidae, Gekkota, Sauria, Squamata (lizards: geckos)
Eublepharis macularius	P	11.5	Maderson 1972	Eublepharidae, Gekkota, Sauria, Squamata (lizards: geckos)
Eugongylus albofasciolatus	N	0	Mayerl et al. 2015	Scincidae, Eugongylinae, Scincoidea, Sauria, Squamata (lizards)
Eugongylus mentovarius	N	0	Mayerl et al. 2015	Scincidae, Eugongylinae, Scincoidea, Sauria, Squamata (lizards)
Eugongylus rufescens	N	0	Mayerl et al. 2015	Scincidae, Eugongylinae, Scincoidea, Sauria, Squamata (lizards)
Eugongylus sulaensis	N	0	Mayerl et al. 2015	Scincidae, Eugongylinae, Scincoidea, Sauria, Squamata (lizards)
Eugongylus unilineatus	N	0	Mayerl et al. 2015	Scincidae, Eugongylinae, Scincoidea, Sauria, Squamata (lizards)
Eulamprus heatwolei	N	0	Mayerl et al. 2015	Scincidae, Sphenomorphinae, Scincoidea, Sauria, Squamata (lizards)
Eulamprus kosciuskoi	N	0	Mayerl et al. 2015	Scincidae, Sphenomorphinae, Scincoidea, Sauria, Squamata (lizards)
Eulamprus leuraensis	N	0	Mayerl et al. 2015	Scincidae, Sphenomorphinae, Scincoidea, Sauria, Squamata (lizards)
Eulamprus quoyii	N	0	Mayerl et al. 2015	Scincidae, Sphenomorphinae, Scincoidea, Sauria, Squamata (lizards)
Eulamprus tympanum	N	0	Mayerl et al. 2015	Scincidae, Sphenomorphinae, Scincoidea, Sauria, Squamata (lizards)
Euleptes europaea	N	0	Mayerl et al. 2015	Sphaerodactylidae, Gekkota, Sauria, Squamata (lizards: geckos)
Eumeces algeriensis	N	0	Mayerl et al. 2015	Scincidae, Scincinae, Scincoidea, Sauria, Squamata (lizards)
Eumeces blythianus	N	0	Mayerl et al. 2015	Scincidae, Scincinae, Scincoidea, Sauria, Squamata (lizards)
Eumeces cholistanensis	N	0	Mayerl et al. 2015	Scincidae, Scincinae, Scincoidea, Sauria, Squamata (lizards)
Eumeces indothalensis	N	0	Mayerl et al. 2015	Scincidae, Scincinae, Scincoidea, Sauria, Squamata (lizards)
Eumeces schneideri	N	0	Mayerl et al. 2015	Scincidae, Scincinae, Scincoidea, Sauria, Squamata (lizards)
Eumecia anchietae	N	0	Mayerl et al. 2015	Scincidae, Mabuyinae, Scincoidea, Sauria, Squamata (lizards)
Eumecia johnstoni	N	0	Mayerl et al. 2015	Scincidae, Mabuyinae, Scincoidea, Sauria, Squamata (lizards)
Eurolophosaurus amathites	N	0	Mayerl et al. 2015	Tropiduridae, Iguania, Sauria, Squamata (lizards)
Eurolophosaurus divaricatus	N	0	Mayerl et al. 2015	Tropiduridae, Iguania, Sauria, Squamata (lizards)
Eurolophosaurus nanuzae	N	0	Mayerl et al. 2015	Tropiduridae, Iguania, Sauria, Squamata (lizards)
Eurydactylodes occidentalis	P	65.5	Bauer et al. 2009	Diplodactylidae, Gekkota, Sauria, Squamata (lizards: geckos)
Eurydactylodes vieillardi	P	59	Bauer et al. 2019	Diplodactylidae, Gekkota, Sauria, Squamata (lizards: geckos)
Eurylepis poonaensis	N	0	Mayerl et al. 2015	Scincidae, Scincinae, Scincoidea, Sauria, Squamata (lizards)
Eurylepis taeniolata	N	0	Mayerl et al. 2015	Scincidae, Scincinae, Scincoidea, Sauria, Squamata (lizards)
Eutropis andamanensis	N	0	Mayerl et al. 2015	Scincidae, Mabuyinae, Scincoidea, Sauria, Squamata (lizards)
Eutropis beddomii	N	0	Mayerl et al. 2015	Scincidae, Mabuyinae, Scincoidea, Sauria, Squamata (lizards)
Eutropis bibronii	N	0	Mayerl et al. 2015	Scincidae, Mabuyinae, Scincoidea, Sauria, Squamata (lizards)
Eutropis bontocensis	N	0	Mayerl et al. 2015	Scincidae, Mabuyinae, Scincoidea, Sauria, Squamata (lizards)
Eutropis carinata	N	0	Mayerl et al. 2015	Scincidae, Mabuyinae, Scincoidea, Sauria, Squamata (lizards)
Eutropis chapaensis	N	0	Mayerl et al. 2015	Scincidae, Mabuyinae, Scincoidea, Sauria, Squamata (lizards)
Eutropis clivicola	N	0	Mayerl et al. 2015	Scincidae, Mabuyinae, Scincoidea, Sauria, Squamata (lizards)
Eutropis cumingi	N	0	Mayerl et al. 2015	Scincidae, Mabuyinae, Scincoidea, Sauria, Squamata (lizards)
Eutropis darevskii	N	0	Mayerl et al. 2015	Scincidae, Mabuyinae, Scincoidea, Sauria, Squamata (lizards)
Eutropis dissimilis	N	0	Mayerl et al. 2015	Scincidae, Mabuyinae, Scincoidea, Sauria, Squamata (lizards)
Eutropis englei	N	0	Mayerl et al. 2015	Scincidae, Mabuyinae, Scincoidea, Sauria, Squamata (lizards)
Eutropis floweri	N	0	Mayerl et al. 2015	Scincidae, Mabuyinae, Scincoidea, Sauria, Squamata (lizards)
Eutropis gansi	N	0	Mayerl et al. 2015	Scincidae, Mabuyinae, Scincoidea, Sauria, Squamata (lizards)
Eutropis grandis	N	0	Mayerl et al. 2015	Scincidae, Mabuyinae, Scincoidea, Sauria, Squamata (lizards)
Eutropis indeprensa	N	0	Mayerl et al. 2015	Scincidae, Mabuyinae, Scincoidea, Sauria, Squamata (lizards)
Eutropis innotata	N	0	Mayerl et al. 2015	Scincidae, Mabuyinae, Scincoidea, Sauria, Squamata (lizards)
Eutropis longicaudata	N	0	Mayerl et al. 2015	Scincidae, Mabuyinae, Scincoidea, Sauria, Squamata (lizards)
Eutropis macrophthalma	N	0	Mayerl et al. 2015	Scincidae, Mabuyinae, Scincoidea, Sauria, Squamata (lizards)
Eutropis macularia	N	0	Mayerl et al. 2015	Scincidae, Mabuyinae, Scincoidea, Sauria, Squamata (lizards)
Eutropis madaraszi	N	0	Mayerl et al. 2015	Scincidae, Mabuyinae, Scincoidea, Sauria, Squamata (lizards)
Eutropis multicarinata	N	0	Mayerl et al. 2015	Scincidae, Mabuyinae, Scincoidea, Sauria, Squamata (lizards)
Eutropis multifasciata	N	0	Mayerl et al. 2015	Scincidae, Mabuyinae, Scincoidea, Sauria, Squamata (lizards)
Eutropis nagarjuni	N	0	Mayerl et al. 2015	Scincidae, Mabuyinae, Scincoidea, Sauria, Squamata (lizards)
Eutropis novemcarinata	N	0	Mayerl et al. 2015	Scincidae, Mabuyinae, Scincoidea, Sauria, Squamata (lizards)
Eutropis quadratilobus	N	0	Mayerl et al. 2015	Scincidae, Mabuyinae, Scincoidea, Sauria, Squamata (lizards)
Eutropis quadricarinata	N	0	Mayerl et al. 2015	Scincidae, Mabuyinae, Scincoidea, Sauria, Squamata (lizards)
Eutropis rudis	N	0	Mayerl et al. 2015	Scincidae, Mabuyinae, Scincoidea, Sauria, Squamata (lizards)
Eutropis rugifera	N	0	Mayerl et al. 2015	Scincidae, Mabuyinae, Scincoidea, Sauria, Squamata (lizards)
Eutropis tammanna	N	0	Mayerl et al. 2015	Scincidae, Mabuyinae, Scincoidea, Sauria, Squamata (lizards)
Eutropis trivittata	N	0	Mayerl et al. 2015	Scincidae, Mabuyinae, Scincoidea, Sauria, Squamata (lizards)
Eutropis tytleri	N	0	Mayerl et al. 2015	Scincidae, Mabuyinae, Scincoidea, Sauria, Squamata (lizards)
Exila nigropalmata	N	0	Mayerl et al. 2015	Scincidae, Mabuyinae, Scincoidea, Sauria, Squamata (lizards)
Feylinia boulengeri	N	0	Mayerl et al. 2015	Scincidae, Scincinae, Scincoidea, Sauria, Squamata (lizards)
Feylinia currori	N	0	Mayerl et al. 2015	Scincidae, Scincinae, Scincoidea, Sauria, Squamata (lizards)
Feylinia elegans	N	0	Mayerl et al. 2015	Scincidae, Scincinae, Scincoidea, Sauria, Squamata (lizards)
Feylinia grandisquamis	N	0	Mayerl et al. 2015	Scincidae, Scincinae, Scincoidea, Sauria, Squamata (lizards)
Feylinia macrolepis	N	0	Mayerl et al. 2015	Scincidae, Scincinae, Scincoidea, Sauria, Squamata (lizards)
Feylinia polylepis	N	0	Mayerl et al. 2015	Scincidae, Scincinae, Scincoidea, Sauria, Squamata (lizards)
Fojia bumui	N	0	Mayerl et al. 2015	Scincidae, Sphenomorphinae, Scincoidea, Sauria, Squamata (lizards)
Furcifer angeli	N	0	Mayerl et al. 2015	Chamaeleonidae, Sauria, Iguania, Squamata (lizards)
Furcifer antimena	N	0	Mayerl et al. 2015	Chamaeleonidae, Sauria, Iguania, Squamata (lizards)
Furcifer balteatus	N	0	Mayerl et al. 2015	Chamaeleonidae, Sauria, Iguania, Squamata (lizards)
Furcifer belalandaensis	N	0	Mayerl et al. 2015	Chamaeleonidae, Sauria, Iguania, Squamata (lizards)
Furcifer bifidus	N	0	Mayerl et al. 2015	Chamaeleonidae, Sauria, Iguania, Squamata (lizards)
Furcifer campani	N	0	Mayerl et al. 2015	Chamaeleonidae, Sauria, Iguania, Squamata (lizards)
Furcifer cephalolepis	N	0	Mayerl et al. 2015	Chamaeleonidae, Sauria, Iguania, Squamata (lizards)
Furcifer labordi	N	0	Mayerl et al. 2015	Chamaeleonidae, Sauria, Iguania, Squamata (lizards)
Furcifer lateralis	N	0	Mayerl et al. 2015	Chamaeleonidae, Sauria, Iguania, Squamata (lizards)
Furcifer major	N	0	Mayerl et al. 2015	Chamaeleonidae, Sauria, Iguania, Squamata (lizards)
Furcifer minor	N	0	Mayerl et al. 2015	Chamaeleonidae, Sauria, Iguania, Squamata (lizards)
Furcifer nicosiai	N	0	Mayerl et al. 2015	Chamaeleonidae, Sauria, Iguania, Squamata (lizards)
Furcifer oustaleti	N	0	Mayerl et al. 2015	Chamaeleonidae, Sauria, Iguania, Squamata (lizards)
Furcifer pardalis	N	0	Mayerl et al. 2015	Chamaeleonidae, Sauria, Iguania, Squamata (lizards)
Furcifer petteri	N	0	Mayerl et al. 2015	Chamaeleonidae, Sauria, Iguania, Squamata (lizards)
Furcifer polleni	N	0	Mayerl et al. 2015	Chamaeleonidae, Sauria, Iguania, Squamata (lizards)
Furcifer rhinoceratus	N	0	Mayerl et al. 2015	Chamaeleonidae, Sauria, Iguania, Squamata (lizards)
Furcifer timoni	N	0	Mayerl et al. 2015	Chamaeleonidae, Sauria, Iguania, Squamata (lizards)
Furcifer tuzetae	N	0	Mayerl et al. 2015	Chamaeleonidae, Sauria, Iguania, Squamata (lizards)
Furcifer verrucosus	N	0	Mayerl et al. 2015	Chamaeleonidae, Sauria, Iguania, Squamata (lizards)
Furcifer viridis	N	0	Mayerl et al. 2015	Chamaeleonidae, Sauria, Iguania, Squamata (lizards)
Furcifer willsii	N	0	Mayerl et al. 2015	Chamaeleonidae, Sauria, Iguania, Squamata (lizards)
Gallotia atlantica	F	40	Baeckens et al. 2014	Lacertidae, Sauria, Lacertoidea, Squamata (lizards)
Gallotia bravoana	F	29.5	http://www.vertebradosibericos.org/	Lacertidae, Sauria, Lacertoidea, Squamata (lizards)
Gallotia caesaris	F	55	Baeckens et al. 2014	Lacertidae, Sauria, Lacertoidea, Squamata (lizards)
Gallotia galloti	F	54	Baeckens et al. 2014	Lacertidae, Sauria, Lacertoidea, Squamata (lizards)
Gallotia intermedia	F	23.5	Hernández et al. 2000	Lacertidae, Sauria, Lacertoidea, Squamata (lizards)
Gallotia simonyi	F	62	Baeckens et al. 2014	Lacertidae, Sauria, Lacertoidea, Squamata (lizards)
Gallotia stehlini	F	55	Baeckens et al. 2014	Lacertidae, Sauria, Lacertoidea, Squamata (lizards)
Gambelia copeii	F	51	Grismer 2002	Crotaphytidae, Iguania, Sauria, Squamata (lizards)
Gambelia wislizenii	F	39	Smith 1995; Grismer 2002	Crotaphytidae, Iguania, Sauria, Squamata (lizards)
Garthia gaudichaudii	N	0	Mayerl et al. 2015	Phyllodactylidae, Gekkota, Sauria, Squamata (lizards: geckos)
Garthia penai	N	0	Mayerl et al. 2015	Phyllodactylidae, Gekkota, Sauria, Squamata (lizards: geckos)
Gastropholis prasina	F	28	Spawls et al. 2002	Lacertidae, Sauria, Lacertoidea, Squamata (lizards)
Gastropholis vittata	F	22	Baeckens et al. 2014	Lacertidae, Sauria, Lacertoidea, Squamata (lizards)
Geckolepis maculata	N	0	Bauer and Lamb 2005	Gekkonidae, Gekkota, Sauria, Squamata (lizards: geckos)
Geckolepis typica	N	0	Bauer and Lamb 2005	Gekkonidae, Gekkota, Sauria, Squamata (lizards: geckos)
Gehyra koira	P	15	Horner 2005	Gekkonidae, Gekkota, Sauria, Squamata (lizards: geckos)
Gehyra lacerata	P	18.5	Das 2015	Gekkonidae, Gekkota, Sauria, Squamata (lizards: geckos)
Gekko athymus	B	22	Linkem et al. 2010	Gekkonidae, Gekkota, Sauria, Squamata (lizards: geckos)
Gekko badenii	P	16	Das 2015	Gekkonidae, Gekkota, Sauria, Squamata (lizards: geckos)
Gekko carusadensis	B	48	Linkem et al. 2010	Gekkonidae, Gekkota, Sauria, Squamata (lizards: geckos)
Gekko crombota	B	66	Linkem et al. 2010	Gekkonidae, Gekkota, Sauria, Squamata (lizards: geckos)
Gekko ernstkelleri	B	39	Linkem et al. 2010	Gekkonidae, Gekkota, Sauria, Squamata (lizards: geckos)
Gekko gecko	P	16	Linkem et al. 2010	Gekkonidae, Gekkota, Sauria, Squamata (lizards: geckos)
Gekko gigante	B	59	Linkem et al. 2010	Gekkonidae, Gekkota, Sauria, Squamata (lizards: geckos)
Gekko grossmanni	P	13	Das 2015	Gekkonidae, Gekkota, Sauria, Squamata (lizards: geckos)
Gekko japonicus	P	7.5	Das 2015	Gekkonidae, Gekkota, Sauria, Squamata (lizards: geckos)
Gekko mindorensis	B	54	Linkem et al. 2010	Gekkonidae, Gekkota, Sauria, Squamata (lizards: geckos)
Gekko monarchus	B	35.5	Linkem et al. 2010	Gekkonidae, Gekkota, Sauria, Squamata (lizards: geckos)
Gekko palawanensis	B	67	Linkem et al. 2010	Gekkonidae, Gekkota, Sauria, Squamata (lizards: geckos)
Gekko palmatus	P	26	Schuchmann 2011	Gekkonidae, Gekkota, Sauria, Squamata (lizards: geckos)
Gekko porosus	B	77	Linkem et al. 2010	Gekkonidae, Gekkota, Sauria, Squamata (lizards: geckos)
Gekko romblon	B	77.5	Linkem et al. 2010	Gekkonidae, Gekkota, Sauria, Squamata (lizards: geckos)
Gekko rossi	B	77.5	Linkem et al. 2010	Gekkonidae, Gekkota, Sauria, Squamata (lizards: geckos)
Geocalamus acutus	P	2	Gans & Kraklau 1989	Amphisbaenidae, Amphisbaenia, Lacertoidea, Squamata
Geocalamus modestus	P	3	Gans & Kraklau 1989	Amphisbaenidae, Amphisbaenia, Lacertoidea, Squamata
Geomyersia coggeri	N	0	Mayerl et al. 2015	Scincidae, Eugongylinae, Scincoidea, Sauria, Squamata (lizards)
Geomyersia glabra	N	0	Mayerl et al. 2015	Scincidae, Eugongylinae, Scincoidea, Sauria, Squamata (lizards)
Geoscincus haraldmeieri	N	0	Mayerl et al. 2015	Scincidae, Eugongylinae, Scincoidea, Sauria, Squamata (lizards)
Gerrhonotus farri	N	0	Mayerl et al. 2015	Anguidae (Gerrhonotinae), Diploglossa, Anguimorpha, Sauria, Squamata (lizards)
Gerrhonotus infernalis	N	0	Mayerl et al. 2015	Anguidae (Gerrhonotinae), Diploglossa, Anguimorpha, Sauria, Squamata (lizards)
Gerrhonotus liocephalus	N	0	Mayerl et al. 2015	Anguidae (Gerrhonotinae), Diploglossa, Anguimorpha, Sauria, Squamata (lizards)
Gerrhonotus lugoi	N	0	Mayerl et al. 2015	Anguidae (Gerrhonotinae), Diploglossa, Anguimorpha, Sauria, Squamata (lizards)
Gerrhonotus ophiurus	N	0	Mayerl et al. 2015	Anguidae (Gerrhonotinae), Diploglossa, Anguimorpha, Sauria, Squamata (lizards)
Gerrhonotus parvus	N	0	Mayerl et al. 2015	Anguidae (Gerrhonotinae), Diploglossa, Anguimorpha, Sauria, Squamata (lizards)
Gerrhosaurus flavigularis	F	28	Spawls et al. 2002	Gerrhosauridae, Scincoidea, Sauria, Squamata (lizards)
Gerrhosaurus nigrolineatus	F	35	Spawls et al. 2003	Gerrhosauridae, Scincoidea, Sauria, Squamata (lizards)
Glaphyromorphus clandestinus	N	0	Mayerl et al. 2015	Scincidae, Sphenomorphinae, Scincoidea, Sauria, Squamata (lizards)
Glaphyromorphus cracens	N	0	Mayerl et al. 2015	Scincidae, Sphenomorphinae, Scincoidea, Sauria, Squamata (lizards)
Glaphyromorphus crassicaudus	N	0	Mayerl et al. 2015	Scincidae, Sphenomorphinae, Scincoidea, Sauria, Squamata (lizards)
Glaphyromorphus darwiniensis	N	0	Mayerl et al. 2015	Scincidae, Sphenomorphinae, Scincoidea, Sauria, Squamata (lizards)
Glaphyromorphus fuscicaudis	N	0	Mayerl et al. 2015	Scincidae, Sphenomorphinae, Scincoidea, Sauria, Squamata (lizards)
Glaphyromorphus mjobergi	N	0	Mayerl et al. 2015	Scincidae, Sphenomorphinae, Scincoidea, Sauria, Squamata (lizards)
Glaphyromorphus nigricaudis	N	0	Mayerl et al. 2015	Scincidae, Sphenomorphinae, Scincoidea, Sauria, Squamata (lizards)
Glaphyromorphus nyanchupinta	N	0	Mayerl et al. 2015	Scincidae, Sphenomorphinae, Scincoidea, Sauria, Squamata (lizards)
Glaphyromorphus othelarrni	N	0	Mayerl et al. 2015	Scincidae, Sphenomorphinae, Scincoidea, Sauria, Squamata (lizards)
Glaphyromorphus pumilus	N	0	Mayerl et al. 2015	Scincidae, Sphenomorphinae, Scincoidea, Sauria, Squamata (lizards)
Glaphyromorphus punctulatus	N	0	Mayerl et al. 2015	Scincidae, Sphenomorphinae, Scincoidea, Sauria, Squamata (lizards)
Gonatodes albogularis	N	0	Smith 1995	Sphaerodactylidae, Gekkota, Sauria, Squamata (lizards: geckos)
Gonatodes alexandermendesi	N	0	Smith 1995	Sphaerodactylidae, Gekkota, Sauria, Squamata (lizards: geckos)
Gonatodes annularis	N	0	Smith 1995	Sphaerodactylidae, Gekkota, Sauria, Squamata (lizards: geckos)
Gonatodes antillensis	N	0	Smith 1995	Sphaerodactylidae, Gekkota, Sauria, Squamata (lizards: geckos)
Gonatodes astralis	N	0	Smith 1995	Sphaerodactylidae, Gekkota, Sauria, Squamata (lizards: geckos)
Gonatodes atricucullaris	N	0	Smith 1995	Sphaerodactylidae, Gekkota, Sauria, Squamata (lizards: geckos)
Gonatodes caudiscutatus	N	0	Smith 1995	Sphaerodactylidae, Gekkota, Sauria, Squamata (lizards: geckos)
Gonatodes ceciliae	N	0	Smith 1995	Sphaerodactylidae, Gekkota, Sauria, Squamata (lizards: geckos)
Gonatodes concinnatus	N	0	Smith 1995	Sphaerodactylidae, Gekkota, Sauria, Squamata (lizards: geckos)
Gonatodes daudini	N	0	Smith 1995	Sphaerodactylidae, Gekkota, Sauria, Squamata (lizards: geckos)
Gonatodes eladioi	N	0	Smith 1995	Sphaerodactylidae, Gekkota, Sauria, Squamata (lizards: geckos)
Gonatodes falconensis	N	0	Smith 1995	Sphaerodactylidae, Gekkota, Sauria, Squamata (lizards: geckos)
Gonatodes fuscus	N	0	Smith 1995	Sphaerodactylidae, Gekkota, Sauria, Squamata (lizards: geckos)
Gonatodes hasemani	N	0	Smith 1995	Sphaerodactylidae, Gekkota, Sauria, Squamata (lizards: geckos)
Gonatodes humeralis	N	0	Smith 1995	Sphaerodactylidae, Gekkota, Sauria, Squamata (lizards: geckos)
Gonatodes infernalis	N	0	Smith 1995	Sphaerodactylidae, Gekkota, Sauria, Squamata (lizards: geckos)
Gonatodes lichenosus	N	0	Smith 1995	Sphaerodactylidae, Gekkota, Sauria, Squamata (lizards: geckos)
Gonatodes ligiae	N	0	Smith 1995	Sphaerodactylidae, Gekkota, Sauria, Squamata (lizards: geckos)
Gonatodes nascimentoi	N	0	Smith 1995	Sphaerodactylidae, Gekkota, Sauria, Squamata (lizards: geckos)
Gonatodes naufragus	N	0	Smith 1995	Sphaerodactylidae, Gekkota, Sauria, Squamata (lizards: geckos)
Gonatodes ocellatus	N	0	Smith 1995	Sphaerodactylidae, Gekkota, Sauria, Squamata (lizards: geckos)
Gonatodes petersi	N	0	Smith 1995	Sphaerodactylidae, Gekkota, Sauria, Squamata (lizards: geckos)
Gonatodes purpurogularis	N	0	Smith 1995	Sphaerodactylidae, Gekkota, Sauria, Squamata (lizards: geckos)
Gonatodes riveroi	N	0	Smith 1995	Sphaerodactylidae, Gekkota, Sauria, Squamata (lizards: geckos)
Gonatodes rozei	N	0	Smith 1995	Sphaerodactylidae, Gekkota, Sauria, Squamata (lizards: geckos)
Gonatodes seigliei	N	0	Smith 1995	Sphaerodactylidae, Gekkota, Sauria, Squamata (lizards: geckos)
Gonatodes superciliaris	N	0	Smith 1995	Sphaerodactylidae, Gekkota, Sauria, Squamata (lizards: geckos)
Gonatodes taniae	N	0	Smith 1995	Sphaerodactylidae, Gekkota, Sauria, Squamata (lizards: geckos)
Gonatodes tapajonicus	N	0	Smith 1995	Sphaerodactylidae, Gekkota, Sauria, Squamata (lizards: geckos)
Gonatodes timidus	N	0	Smith 1995	Sphaerodactylidae, Gekkota, Sauria, Squamata (lizards: geckos)
Gonatodes vittatus	N	0	Smith 1995	Sphaerodactylidae, Gekkota, Sauria, Squamata (lizards: geckos)
Gongylomorphus bojerii	N	0	Mayerl et al. 2015	Scincidae, Scincinae, Scincoidea, Sauria, Squamata (lizards)
Goniurosaurus araneus	P	20	Wang et al. 2010	Eublepharidae, Gekkota, Sauria, Squamata (lizards: geckos)
Goniurosaurus bawanglingensis	P	41.5	Wang et al. 2010	Eublepharidae, Gekkota, Sauria, Squamata (lizards: geckos)
Goniurosaurus catbaensis	P	18.5	Schuchmann 2011	Eublepharidae, Gekkota, Sauria, Squamata (lizards: geckos)
Goniurosaurus hainanensis	P	28	Blair et al. 2009; Wang et al. 2010	Eublepharidae, Gekkota, Sauria, Squamata (lizards: geckos)
Goniurosaurus huuliensis	P	26.5	Wang et al. 2010	Eublepharidae, Gekkota, Sauria, Squamata (lizards: geckos)
Goniurosaurus kuroiwae	N	0	Wang et al. 2010	Eublepharidae, Gekkota, Sauria, Squamata (lizards: geckos)
Goniurosaurus lichtenfelderi	P	26	Wang et al. 2010	Eublepharidae, Gekkota, Sauria, Squamata (lizards: geckos)
Goniurosaurus luii	P	26	Wang et al. 2010	Eublepharidae, Gekkota, Sauria, Squamata (lizards: geckos)
Goniurosaurus yingdeensis	P	11.5	Wang et al. 2010	Eublepharidae, Gekkota, Sauria, Squamata (lizards: geckos)
Gonocephalus abbotti	N	0	Cogger 2014	Agamidae (Draconinae), Sauria, Iguania, Squamata (lizards)
Gonocephalus bellii	N	0	Cogger 2014	Agamidae (Draconinae), Sauria, Iguania, Squamata (lizards)
Gonocephalus beyschlagi	N	0	Cogger 2014	Agamidae (Draconinae), Sauria, Iguania, Squamata (lizards)
Gonocephalus bornensis	N	0	Cogger 2014	Agamidae (Draconinae), Sauria, Iguania, Squamata (lizards)
Gonocephalus chamaeleontinus	N	0	Smith 1935; Ananjeva 1997; Ananjeva & Stuart 2001	Agamidae (Draconinae), Sauria, Iguania, Squamata (lizards)
Gonocephalus doriae	N	0	Cogger 2014	Agamidae (Draconinae), Sauria, Iguania, Squamata (lizards)
Gonocephalus grandis	N	0	Smith 1935; Ananjeva 1997; Ananjeva & Stuart 2001	Agamidae (Draconinae), Sauria, Iguania, Squamata (lizards)
Gonocephalus interruptus	N	0	Cogger 2014	Agamidae (Draconinae), Sauria, Iguania, Squamata (lizards)
Gonocephalus klossi	N	0	Cogger 2014	Agamidae (Draconinae), Sauria, Iguania, Squamata (lizards)
Gonocephalus kuhlii	N	0	Smith 1935; Ananjeva 1997; Ananjeva & Stuart 2001	Agamidae (Draconinae), Sauria, Iguania, Squamata (lizards)
Gonocephalus lacunosus	N	0	Cogger 2014	Agamidae (Draconinae), Sauria, Iguania, Squamata (lizards)
Gonocephalus liogaster	N	0	Cogger 2014	Agamidae (Draconinae), Sauria, Iguania, Squamata (lizards)
Gonocephalus megalepis	N	0	Cogger 2014	Agamidae (Draconinae), Sauria, Iguania, Squamata (lizards)
Gonocephalus mjobergi	N	0	Cogger 2014	Agamidae (Draconinae), Sauria, Iguania, Squamata (lizards)
Gonocephalus robinsonii	N	0	Smith 1935; Ananjeva 1997; Ananjeva & Stuart 2001	Agamidae (Draconinae), Sauria, Iguania, Squamata (lizards)
Gonocephalus semperi	N	0	Cogger 2014	Agamidae (Draconinae), Sauria, Iguania, Squamata (lizards)
Gonocephalus sophiae	N	0	Cogger 2014	Agamidae (Draconinae), Sauria, Iguania, Squamata (lizards)
Graciliscincus shonae	N	0	Mayerl et al. 2015	Scincidae, Eugongylinae, Scincoidea, Sauria, Squamata (lizards)
Grandidierina fierinensis	N	0	Mayerl et al. 2015	Scincidae, Scincinae, Scincoidea, Sauria, Squamata (lizards)
Grandidierina lineata	N	0	Mayerl et al. 2015	Scincidae, Scincinae, Scincoidea, Sauria, Squamata (lizards)
Grandidierina petiti	N	0	Mayerl et al. 2015	Scincidae, Scincinae, Scincoidea, Sauria, Squamata (lizards)
Grandidierina rubrocaudata	N	0	Mayerl et al. 2015	Scincidae, Scincinae, Scincoidea, Sauria, Squamata (lizards)
Gymnodactylus amarali	N	0	Mayerl et al. 2015	Phyllodactylidae, Gekkota, Sauria, Squamata (lizards: geckos)
Gymnodactylus darwinii	N	0	Mayerl et al. 2015	Phyllodactylidae, Gekkota, Sauria, Squamata (lizards: geckos)
Gymnodactylus geckoides	N	0	Mayerl et al. 2015	Phyllodactylidae, Gekkota, Sauria, Squamata (lizards: geckos)
Gymnodactylus guttulatus	N	0	Mayerl et al. 2015	Phyllodactylidae, Gekkota, Sauria, Squamata (lizards: geckos)
Gymnodactylus vanzolinii	N	0	Mayerl et al. 2015	Phyllodactylidae, Gekkota, Sauria, Squamata (lizards: geckos)
Gymnophthalmus cryptus	F	6.5	Hoogmoed et al. 1992	Gymnophthalmidae (Gymnophthalminae), Sauria, Lacertoidea, Squamata (lizards)
Gymnophthalmus underwoodi	F	8	Avila-Pirés 1995	Gymnophthalmidae (Gymnophthalminae), Sauria, Lacertoidea, Squamata (lizards)
Haackgreerius miopus	N	0	Mayerl et al. 2015	Scincidae, Lygosominae, Scincoidea, Sauria, Squamata (lizards)
Haemodracon riebeckii	N	0	Mayerl et al. 2015	Phyllodactylidae, Gekkota, Sauria, Squamata (lizards: geckos)
Haemodracon trachyrhinus	N	0	Mayerl et al. 2015	Phyllodactylidae, Gekkota, Sauria, Squamata (lizards: geckos)
Hakaria simonyi	N	0	Mayerl et al. 2015	Scincidae, Scincinae, Scincoidea, Sauria, Squamata (lizards)
Harrisoniascincus zia	N	0	Mayerl et al. 2015	Scincidae, Eugongylinae, Scincoidea, Sauria, Squamata (lizards)
Heliobolus lugubris	F	34	Baeckens et al. 2014	Lacertidae, Sauria, Lacertoidea, Squamata (lizards)
Heliobolus spekii	F	32	Baeckens et al. 2014	Lacertidae, Sauria, Lacertoidea, Squamata (lizards)
Hellenolacerta graeca	F	48	Baeckens et al. 2014	Lacertidae, Sauria, Lacertoidea, Squamata (lizards)
Heloderma horridum	N	0	Mayerl et al. 2015	Helodermatidae, Platynota, Anguimorpha, Sauria, Squamata (lizards)
Heloderma suspectum	N	0	Mayerl et al. 2015	Helodermatidae, Platynota, Anguimorpha, Sauria, Squamata (lizards)
Hemidactylus aaronbaueri	F	34	Mirza & Sanap 2014	Gekkonidae, Gekkota, Sauria, Squamata (lizards: geckos)
Hemidactylus acanthopholis	F	40	Mirza & Sanap 2014	Gekkonidae, Gekkota, Sauria, Squamata (lizards: geckos)
Hemidactylus adensis	P	6.5	Smid et al. 2015	Gekkonidae, Gekkota, Sauria, Squamata (lizards: geckos)
Hemidactylus barodanus	P	8.5	Parker 1932	Gekkonidae, Gekkota, Sauria, Squamata (lizards: geckos)
Hemidactylus bavazzanoi	P	7	Spawls et al. 2002	Gekkonidae, Gekkota, Sauria, Squamata (lizards: geckos)
Hemidactylus bowringii	B	22.5	Zug et al. 2007	Gekkonidae, Gekkota, Sauria, Squamata (lizards: geckos)
Hemidactylus brookii	B	25.5	Zug et al. 2007	Gekkonidae, Gekkota, Sauria, Squamata (lizards: geckos)
Hemidactylus citernii	P	5.5	Parker 1932	Gekkonidae, Gekkota, Sauria, Squamata (lizards: geckos)
Hemidactylus forbesii	N	0	Loveridge 1947; Kluge & Nussbaum 1995	Gekkonidae, Gekkota, Sauria, Squamata (lizards: geckos)
Hemidactylus frenatus	B	31	Savage 2002	Gekkonidae, Gekkota, Sauria, Squamata (lizards: geckos)
Hemidactylus garnotii	N	0	Zug et al. 2007	Gekkonidae, Gekkota, Sauria, Squamata (lizards: geckos)
Hemidactylus graniticolus	F	51	Mirza & Sanap 2014	Gekkonidae, Gekkota, Sauria, Squamata (lizards: geckos)
Hemidactylus hunae	F	46	Mirza & Sanap 2014	Gekkonidae, Gekkota, Sauria, Squamata (lizards: geckos)
Hemidactylus imbricata	P	5.5	Parker 1932	Gekkonidae, Gekkota, Sauria, Squamata (lizards: geckos)
Hemidactylus isolepis	P	6	Parker 1932	Gekkonidae, Gekkota, Sauria, Squamata (lizards: geckos)
Hemidactylus jubensis	P	8	Parker 1932	Gekkonidae, Gekkota, Sauria, Squamata (lizards: geckos)
Hemidactylus karenorum	B	32	Zug et al. 2007	Gekkonidae, Gekkota, Sauria, Squamata (lizards: geckos)
Hemidactylus kundaensis	P	11	Trape et al. 2012	Gekkonidae, Gekkota, Sauria, Squamata (lizards: geckos)
Hemidactylus mabouia	B	32.5	Cei 1993; Avila-Pirés 1995	Gekkonidae, Gekkota, Sauria, Squamata (lizards: geckos)
Hemidactylus macropholis	P	9.5	Parker 1932	Gekkonidae, Gekkota, Sauria, Squamata (lizards: geckos)
Hemidactylus maculatus	F	35	Mirza & Sanap 2014	Gekkonidae, Gekkota, Sauria, Squamata (lizards: geckos)
Hemidactylus megalops	P	2	Parker 1932	Gekkonidae, Gekkota, Sauria, Squamata (lizards: geckos)
Hemidactylus mercatorius	B	29	Broadley 1961	Gekkonidae, Gekkota, Sauria, Squamata (lizards: geckos)
Hemidactylus palaichthus	B	36.5	Avila-Pirés 1995	Gekkonidae, Gekkota, Sauria, Squamata (lizards: geckos)
Hemidactylus persicus	P	8.5	Haas 1952	Gekkonidae, Gekkota, Sauria, Squamata (lizards: geckos)
Hemidactylus platyurus	B	38	Zug et al. 2007	Gekkonidae, Gekkota, Sauria, Squamata (lizards: geckos)
Hemidactylus pseudomuriceus	P	15.5	Trape et al. 2012	Gekkonidae, Gekkota, Sauria, Squamata (lizards: geckos)
Hemidactylus puccionii	P	4	Parker 1932	Gekkonidae, Gekkota, Sauria, Squamata (lizards: geckos)
Hemidactylus robustus	P	5	Parker 1932	Gekkonidae, Gekkota, Sauria, Squamata (lizards: geckos)
Hemidactylus ruspolii	B	31	Parker 1932	Gekkonidae, Gekkota, Sauria, Squamata (lizards: geckos)
Hemidactylus smithi	F	30	Parker 1932	Gekkonidae, Gekkota, Sauria, Squamata (lizards: geckos)
Hemidactylus somalicus	N	0	Parker 1932	Gekkonidae, Gekkota, Sauria, Squamata (lizards: geckos)
Hemidactylus squamulatus	B	16	Parker 1932	Gekkonidae, Gekkota, Sauria, Squamata (lizards: geckos)
Hemidactylus taylori	P	9	Parker 1932	Gekkonidae, Gekkota, Sauria, Squamata (lizards: geckos)
[truncated: 6,091 more rows]
